# Supplementary material for: Genome-wide identification and comprehensive analysis of microRNAs and phased small interfering RNAs in watermelon
Source: BMC Genomics. 2018 May 9;19(Suppl 2):111. doi: 10.1186/s12864-018-4457-8 (PMC5954288; doi:10.1186/s12864-018-4457-8)
Supplement: Supplementary file 1 — This is an MS Excel file. This file includes 19 supplementary tables. (XLSX 3645 kb) [file 12864_2018_4457_MOESM1_ESM.xlsx]

## Sheet: TableS1
Table S1. The small RNA profiles generated in this study.
sample_name	Total_Reads	valid	Tissue	Accession number
Watermelon-root-sample-1	22779406	17589443	root1	GSM2722203
Watermelon-root-sample-2	23713569	19139709	root2	GSM2722204
Watermelon-leaf-sample-1	23014819	18969910	leaf1	GSM2722199
Watermelon-leaf-sample-2	24074622	18823039	leaf2	GSM2722200
Watermelon-leaf-sample-3	24459564	20481389	leaf3	GSM2722201
Watermelon-leaf-sample-4	18134704	14801313	leaf4	GSM2722202
Watermelon-androecium-sample-1	22784789	18940117	androecium	GSM2722205
Watermelon-petal-sample-1	31732126	25641697	petal1	GSM2722192
Watermelon-petal-sample-2	30157353	25109454	petal2	GSM2722193
Watermelon-petal-sample-3	27057471	22335888	petal3	GSM2722194
Watermelon-fruit-sample-1	26563198	22443928	fruit1	GSM2722195
Watermelon-fruit-sample-2	24019475	20239000	fruit2	GSM2722196
Watermelon-fruit-sample-3	27499780	22465921	fruit3	GSM2722197
Watermelon-fruit-sample-4	23072206	19241715	fruit4	GSM2722198

## Sheet: TableS2
Table S2. The number of reads and unique sequences in the 14 sRNA profiles that are aligned to different categories of molecules.
	androecium		petal1		petal2		petal3		leaf1		leaf2		leaf3		leaf4		fruit1		fruit2		fruit3		fruit4		root1		root2		total
category	reads	unique sequence	reads	unique sequence	reads	unique sequence	reads	unique sequence	reads	unique sequence	reads	unique sequence	reads	unique sequence	reads	unique sequence	reads	unique sequence	reads	unique sequence	reads	unique sequence	reads	unique sequence	reads	unique sequence	reads	unique sequence	reads	unique sequence
mRNAs	1398894	56084	1097248	23310	590474	51911	1522126	49357	348682	52229	225233	20033	270287	44844	149844	35056	439104	57035	381037	64028	427243	53361	334901	60117	1695739	70276	1849743	65220	10730555	445994
ncRNAs	6808888	74110	16628026	65326	4568692	56124	8445743	75221	5107313	70688	3687780	44095	4166104	48870	3046713	41633	3247362	48373	2832419	51448	4427718	55629	2784604	56609	6562902	165269	8024053	188039	80338317	449387
pre-miRBase	2705849	1400	12677598	1317	2663887	1301	4059223	1532	2310875	1252	1688937	929	2334217	1181	1934176	1022	1933426	1119	1366238	1054	2570054	1079	1427921	1061	2548295	1357	3403383	1256	43624079	4198
Repeats	2405757	40541	2853943	36782	1247821	30769	2498463	41484	2031432	45923	995414	17865	1172558	28813	632652	22326	997130	33645	1251297	38096	1544433	39504	1156941	42489	1583379	45695	2064771	48156	22435991	140871
genome	15592954	2762213	20975597	734388	17309067	3166056	17574498	2770092	13997106	2379342	14149546	1319595	15828320	2856560	11080372	2445638	17570748	3968789	15829432	3624943	18380678	2983355	14218667	3361235	12366830	2294992	13162560	2287323	218036375	17422742
total	18587373	4071291	25341713	1462484	24560621	5757911	21933561	4310383	18651736	3952832	18473824	2546934	20112730	4686239	14554344	3933316	21933856	6119388	19760721	5539138	21974658	4628344	18794216	5574884	17233011	3923371	18786141	4010298	280698505	33969132

## Sheet: TableS3
Table S3. The conserved miRNAs in watermelon. In Columns, miR-5p-seq and miR-3p-seq, upper and lower case sequences represent mature miRNAs that appear in our sequencing libraries and those predicted with conservation.
miR_name	miR-5p	miR_5p_seq	miR-3p	miR_3p_seq	segments	chr	strand	startposition	end_position	abundant_seq	MIRCHECK	p-value	miR*	miR*_seq	precursor	structure	energy	pencentage	2nt_percentage
	MIR1511a	AACCAGGCUCUGAUACCAUG
	miR1515a	UCAUUUUUGCGUGCAAUGAUCC
	MIR156aa	UGACAGAAGAGAGUGAGCAUA
	MIR156aaa	GUUGACAGAAGAGAGUGAGCAC
	MIR156aab	UGUCAGAAGAGAGUGAGCAC
	MIR156ab	ACAGAAGAUAGAGAGCACAG
	MIR156ac	UUGACAGAAGAGAGUGAGCAC
	MIR156ad	UGACAGAAGAGAGUGAGCACU
	MIR156ae	UUUGACAGAAGAUAGAGAGCAC
	MIR156af	CUGACAGAAGAUAGAGAGCAU
	MIR156ag	UGACAGAAGAGAGGGAGCA
	MIR156ah	UUGACAGAAGAUAGAGAGC
	MIR156ai	UGACAGAAGAGAGUGAGUAC
	MIR156aj	UGACAGAAGAAAGUGAGCAC
	MIR156ak-3p	UGCUUACUCUCUAUCUGUCACC
	MIR156al-5p	UUGACAGAAGAUAGAGGGCAC
	MIR156am-3p	UGCUCACUUCUCUUUCUGUCAUC
	MIR156an	UGACAGAAGAGGGUGAGCAC
	MIR156ao	UGACAGAAGAGAAUGAGCAC
	MIR156ap-3p	GCUCACUUCUCUCUCUGUCAGC
	MIR156aq-3p	GCUCACUUCUCUUUCUGUCAGC
	MIR156ar	UGACAGAAGAGAGAGAGCACA
	MIR156as-5p	CGACAGAAGAGAGUGAGCAUA
	MIR156at	UUGACAGAAGAUGGAGAGCAC
	MIR156au-5p	UGAUAGAAGAGAGUGAGCAC
	MIR156av	UUGACAGAAGAAAGAGAGCAC
	MIR156aw-3p	GCUCUCUAUGCUUCUGUCAUCA
	MIR156ax-5p	CUGACAGAAGAGAGUGAGCA
	MIR156ay-3p	GCUUACUCUCUAUCUGUCACC
	MIR156az	UGACAGAGGAGAGUGAGCAC
miR156f	miR156f-5p	UUGACAGAAGAUAGAGAGCAC	miR156f-3p	GCUCUCUAUGCUUCUGUCAUCA	seg37	Chr6	PLUS	23743585	23743785	UUGACAGAAGAUAGAGAGCAC	TRUE	0			aaaugaaguugggggcaaaaggaggaacauaugugauauguugUUGACAGAAGAUAGAGAGCACugaugaugauaugcaaauucauuauuauuauuauuauuauuauuauuuguagacacucaaugcauuucaauccauuugugcucucuaugcuucugucaucacucucuucacccuuccuuuaauaucccauccuucac	...(((((.(((((...((((((((.......((((...(.((.((((((((((((((((((((.((((.(((.(((((.........((((...((.((....)).))...))))........))))).)))...)))).))))))))))).))))))))).))..)...)))).))))))))....)))))..))))).	(-64.93)	0.622	0.966
miR156f2	miR156f2-5p	UUGACAGAAGAUAGAGAGCAC	miR156f2-3p	GCUCUCUAUGCUUCUGUCAUCA	seg121	Chr6	PLUS	23743600	23743769	AGUUGGUGGGCCAAACAUUGAGUC	FALSE	1			gaguugaggugaguugaggugaguugguaauaacauauaccaacucaacuucaccaacauuuAGUUGGUGGGCCAAACAUUGAGUCauauuuuaccaauucaaccuaacucauguuggugac	...(..(.(((((((.((((((((((((((....((((....((((((.(((((((((.....))))))))).......)))))).)))).)))))))))).))))))))))).)..)....	(-41.70)	1	1
miR156g	miR156g-5p	UGACAGAAGAGAGGGAGCAC	miR156g-3p	GCUCUCUAUCUGUCUGUCACC	seg137	Chr8	MINUS	19340577	19340777	UGACAGAAGAGAGGGAGCAC	TRUE	0			uauuaauuuuuaaagauaugagagagggaaagaaauuaggaggUGACAGAAGAGAGGGAGCACacauaguuguuuucuugcaugcaauguucuuaguuucuuaaauuaaauuagaccuuauaaugcuugaagcucugugugcucucuaucugucugucaccccaaaaaucacuccuaaccaucuaucucucuuugauuuca	..............((.((.(((((((((.(((..((((((((((((((((((.((((((((((((.(((....(((..((((.....(.(((.(((((........)))))))).).....))))..)))))).)))))))))))).))).)))))))))...........))))))...))).))))))))).)).)).	(-71.70)	0.577	0.662
MIR156h	MIR156h-5p	UAGCCAAGGAUGACUUGCCUG	MIR156h-3p	ggcagucuccuuggcuaauau	seg77	Chr6	MINUS	5189015	5189133	AUGAGAAUGUAGAGGGUGGUGU	FALSE	2.88e-59			augacgauauauaauauaacauaauaugagaagauugguggugcAUGAGAAUGUAGAGGGUGGUGUuguagccaaggaugacuugccugcauauaacuaauaacauaacgagaaagagagagagggagaguugaagaaauuguuguuugauuuuuguaggcagucuccuuggcuaauaucacgcccucuuaucucucauguuccacuuuuuuuucucuc	...........................(((((((..(((((.((((((((....((((((((.((...((((((((((.((((.(((((((.......(((((((((((....................)))).......))))))).......)))))))))))))))))))))....))))))))))....)))))))).)))))...)))))))..	(-82.60)	0.403	0.742
miR156i	miR156i-5p	UGACAGAAGAGAGUGAGCAC	miR156i-3p	gcucauuucucuuucuguccggc	seg124	Chr2	MINUS	27505853	27506053	UGACAGAAGAGAGUGAGCAC	TRUE	0			aaacuugaaggcacaaaacaccuagagggaaaagaugaugagagaauugaaagagcUGACAGAAGAGAGUGAGCACacacugaagcuaaauuguaugacaaaaaguucauaccuuuacuagugugugcucauuucucuuucuguccggcccuucucuuucuucuuuugucuucuucuuuuucauaccauuaauugcucaau	....((((..(((...........((((((.((((.((..((((((..(((((((((((((((((((((((((((((((((..((.((((..((((((........)))))).)))))))))))))))))).))))).)))))).)))).....))))))))))))..)).)))).))))))...........))))))).	(-68.85)	0.984	0.998
miR156i2	miR156i2-5p	UGACAGAAGAGAGUGAGCAC	miR156i2-3p	GCUUACUCUCUAUCUGUCACC	seg69	Chr5	PLUS	26118425	26118626	UGACAGAAGAGAGUGAGCAC	TRUE	0			caauauuuuuuaaaaauuauugaaauuuaggguaaggaagggaggUGACAGAAGAGAGUGAGCACagaaggcacuuucuugcauguuaggguucaugcuugaagcuuuaugugcuuacucucuaucugucaccacccaccauuauuucucucucucuuaaauucaauucauuguuaucuauucucucucuuaaauuuauugu	(((((...(((((.....((((((.((.((((..((((((((.(((((((((((((((((((((((.(((((...(((..(((((........)))))..)))))))).)))))))))))))).))))))))).)))........))).))..)))).)).))))))......................)))))..))))).	(-69.43)	0.987	1
miR156i3	miR156i3-5p	UGACAGAAGAGAGUGAGCAC	miR156i3-3p	GCUCACUUCUCUUUCUGUCAG	seg105	Chr5	MINUS	24385331	24385532	UGACAGAAGAGAGUGAGCAC	TRUE	0			auguugauuuauuauuauuauuauuuucuuguuuuguuguugaauaauagggaaugguguuuguaaaauuagaacuUGACAGAAGAGAGUGAGCACacagaggcuuuugguauaaugauaugccauugcucuugugugcucacuucucuuucugucaguuuccauugccaauuccuuuccuuuuuuucuuuucuccuuaaau	.........................................(((....((((((.((.(((.((((.....(((((.(((((((((((((((((((((((..((...(((((((....)))))))..))..)))))))))))).)))).))))))))))))...)))).))).)).))))))...)))..............	(-65.60)	0.777	0.998
miR156i4	miR156i4-5p	UGACAGAAGAGAGUGAGCAC	miR156i4-3p	GCUCACUUCUCUUUCUGUCAGC	seg125	Chr6	PLUS	21358222	21358421	UGACAGAAGAGAGUGAGCAC	TRUE	0			aaugaaugauggaaguguaagaaggagggggagagagagcaaaagggcaggagagUGACAGAAGAGAGUGAGCACacgcugcagccaaauguaugaaaggcauaccuuugcgggugcgugcucacuucucuuucugucagcuuccccauaauuuucccuucugcucucuucuucucucucucuuucguucuauuuucucg	.......((.(((((((...(((((((((((((((((((((.(((((..((..((((((((((((((((((((((.((((...((.(((.(((((.....))))).))))).)))).)))))))).)))).)))))))).))..)).........))))).)))))))....))))))))))))))....))))))))).	(-92.00)	0.984	0.997
miR156i5	miR156i5-5p	UGACAGAAGAGAGUGAGCAC	miR156i5-3p	GCUCACUUCUCUCUCUGUCAGA	seg95	Chr8	PLUS	22931675	22931824	UGACAGAAGAGAGUGAGCAC	TRUE	0			uguuuuguucuucaucgucccuuggacuuggaauuUGACAGAAGAGAGUGAGCACccagaggcaguugguauaaaaguguauacuaauacuuuugcgugcucacuucucucucugucagauucguuacauggaucgaguuucacaauucu	.(..((((......((((((....(((...(((((((((((((((((((((((((.((((((..(((((((((......))))))))).)))))).)))))))).))))).)))))))))))))))....))).))).....))))..).	(-60.30)	0.769	0.999
miR156i6	miR156i6-5p	UGACAGAAGAGAGUGAGCAC	miR156i6-3p	GCUCUCUCUCUAUCUGUCACC	seg29	Chr3	MINUS	26127860	26128010	UGACAGAAGAGAGUGAGCAC	TRUE	0	t22854590	gcucucucucuaucugucacc	cggaagguaaucugugucuaaagugucaaggaaggUGACAGAAGAGAGUGAGCACacauaguucuuuucuugcauggccgcuuaugcucgauauucugugugcucucucucuaucugucaccgucuuuaccaggguaucuuaauaccaagu	.((((((((..(((.((..........(((((.(((((((((((((((.(((((((((.(((.....((..((((((....))))))..)).))).))))))))).)))))).))))))))).))))))))))..))))))....))....	(-60.20)	0.981	0.994
MIR156j	MIR156j-5p	CUGACAGAAGAUAGAGAGCAC	MIR156j-3p	GCUCUCUGUUCUUCUGUCGUC	seg27	Chr5	MINUS	10981796	10981964	UGACAGAAGAUAGAGAGCAC	TRUE	0			uuguguauuaauauuuacagaucuuugagagggcuuuaauggugauguuguugcUGACAGAAGAUAGAGAGCACagauggggagaugcaaaaauucaagugagagacaucaaaaaggcaucucuuuuccuuugugcucucuguucuucugucgucaccuuuaauucagcccuccaauuucuuccacauuucaucuuucucaucccuuccuauugucucu	.((((.............(((...(((.(((((((((((.((((((.........((((((((((((((((((((((.((((((((((...........(((......))).....))))))))...))))))))))))))).))))))))))))))).))))...))))))))))..)))..))))................................	(-72.45)	0.857	0.989
miR156k	miR156k-5p	UUGACAGAAGAGAGAGAGCAC	miR156k-3p	GCUCUCUCUUCUUCUGUCAACC	seg96	Chr9	MINUS	33333849	33334000	UUGACAGAAGAGAGAGAGCAC	TRUE	0			gugagauggaugauaaaacaugggagggcucaugUUGACAGAAGAGAGAGAGCACaacccaaccauuggcuuaagagauucuuugucuuuguugggagugugcucucucuucuucugucaaccuaauugccaucucucucaucuucuuucaa	.(((((.((((((........((((((((....(((((((((((((((((((((((.((((((.(..(((..(((.....))).)))..)))))))..))))))))))).))))))))))))......)))..)))))))))))..))))).	(-70.30)	0.972	0.982
MIR156l	MIR156l-5p	CUGACAGGAGAUAGAGAGCAC	MIR156l-3p	GCUCUCUAUACUUCUGUCAUCA	seg66	Chr11	PLUS	2353135	2353235	CUGACAGGAGAUAGAGAGCAC	TRUE	0			guauaguuauguugCUGACAGGAGAUAGAGAGCACagacgaugaaaugcaugugguuauuagcaucucacuccuuugugcucucuauacuucugucaucac	............((.(((((((((((((((((((((((.(((((.((((............)))).))).)).)))))))))))))).))))))))).)).	(-43.60)	0.518	0.942
	MIR156m	UGACAGAAGAGAGAGAGCAC
	MIR156n-3p	GCUCACCUCUCUUUCUGUCAGU
	MIR156o	CUGACAGAAGAGAGUGAGCAC
	MIR156p-3p	GCUCACUCCUCUUUCUGUCAGC
	MIR156q-3p	UGCUCACCUCUCUUUCUGUCAGU
	MIR156r	CGACAGAAGAGAGUGAGCAC
	MIR156s	UGACAGAAGAGAGAGAGCAG
	MIR156t-3p	GCUCACUUCUCUCUCUGUCACC
	MIR156u	UUGACAGAAGAGAGAGAGCACA
	MIR156v	UGACAGAAGAGAGAGAGCAU
	MIR156w-3p	GCUCACUUCUCUCUCUGUCAGU
	MIR156x-3p	GCUCGCUUCUCUUUCUGUCAGC
	MIR156y-5p	UGACAGAAGAGAGCGAGCAC
	miR156z	UGACAGAAGAGAGUGAGCACA
	MIR157a-3p	GCUCUCUAUGCUUCUGUCAUC
	MIR157b-3p	GCUCUCUAUACUUCUGUCACC
	MIR157c	UGACAGAAGAUAGAGAGCAC
	miR158a-3p	UCCCAAAUGUAGACAAAGCA
	MIR158b-3p	UCCCAAAUGUAGACAAAGC
	miR159a	UUUGGAUUGAAGGGAGCUCUA
MIR159b	MIR159b-5p	GAGCUCCUUGAAGUCCAAUAG	MIR159b-3p	UUUGGAUUGAAGGGAGCUCUA	seg10	Chr4	MINUS	22369680	22369877	UUUGGAUUGAAGGGAGCUCUA	TRUE	0	t21088168	gagcuccuugaaguccaauag	uugaggcagagcuccuugaaguccaauagagguuuaugccagguugauuaagcugcuaagcuauggaucccacagccccuauugcuaaucucauaaaucaaaauuaagcuaauaggccuguggcuugcauaucucaggagcuucaucaccuguuuuuguuagauccuugUUUGGAUUGAAGGGAGCUCUAcaucuucu	..((((.((((((((((..(((((((..((((((((...(((((.(((.(((((.((.((.((((.(..((((((..(((((((((....................))).)))))).))))))..).)))).)).)).))))).)))))))).......)))).))))..)))))))..))))))))))....)))).	(-74.65)	0.561	0.998
MIR159c	MIR159c-5p	agcucccuuugauucaaaga	MIR159c-3p	AUUGGAUUGAAGGGAGCUCC	seg14	Chr5	PLUS	1042824	1043024	AUUGGAUUGAAGGGAGCUCC	TRUE	0			gagggcggcgauggagcucccuuugauucaaagagagggugggaggaagguuaaaggaagugcugcgaguucauggaugccuauggagugccgcgccgccguuaagcgccgcaccuuccaaagguuugcaugcgcucggagcuguucuuaccuucucuuuuccuuuAUUGGAUUGAAGGGAGCUCCucuuauagccucucu	((((((......(((((((((((..((((((..((((((..((((.(((((..(((((...(((.(((((.((((.(.((((.((((((((.((((.........)))).))))..)))).)))).).)))).))))).)))..))))))))))))))..)))))).))))))..))))))))))).......))).))).	(-106.22)	0.791	0.98
MIR159d	MIR159d-5p	GAGCUCUCUUCAGUCCAGUC	MIR159d-3p	UUGGACUGAAGGGAGCUCCC	seg5	Chr5	MINUS	29773547	29773744	UUGGACUGAAGGGAGCUCCC	TRUE	0	t21089159	gagcucucuucaguccaguc	ucacgugcgagaaaagagggagcucucuucaguccaguccaaggcaguuucugcgguuguuacuuagcugcugacucguuggcucaauaacucaucaacugaaauaaaccccuggacaaugauguguuuuugaaccaacgaugcaggagccaaguucagccauugcugucacgucUUGGACUGAAGGGAGCUCCCuca	...............((((((((((((((((((((((..(..((((((......(((((..((((.(((.(((..(((((((.((((.(((.(((((......................))))).))).)))).)))))))..))).))).)))).)))))...))))))..)..)))))))))))))))))))))).	(-93.85)	0.83	0.999
	MIR159e	UUUGGACUGAAGGGAGCUCUA
	miR159f-3p	UUUGGAUUGAAGGGAGCUCUU
	miR159g	UUUGGAUUGAAGGGAGCUCCU
	MIR159h-3p	CUUGGAUUGAAGGGAGCUCU
	MIR159i-5p	GAGCUCCUUGAAGUCCAAUUG
	MIR159j-5p	GAGCUCCUUGAAGUCCAAUU
	MIR159k	UUGCAUAUCUCAGGAGCUUCA
	MIR159l	UUUGGAUUGAAGGGAGCUCUC
	MIR159m	CUUGGAUUGAAGGGAGCUCC
	miR159n	UUUGGAUUGAAGGGAGCUCUG
	MIR159o	AUUGGAUUGAAGGGAGCUCCA
	MIR159p	AUUGGAUUGAAGGGAGCUCCG
	MIR159q	AUUGGAUUGAAGGGAGCUCCU
	miR159r	CUUGGAUUGAAGGGAGCUCUA
	MIR159s	UUUGGUUUGAAGGGAGCUCUA
	MIR159t	UUGGAUUGAAGGGAGCUCCA
	MIR159u	CUUGGAUUGAAGGGAGCUCCC
	MIR159v	CUUGGAUUGAAGGGAGCUCCU
	MIR159w	UUUGGAUUGAAAGGAGCUCUU
	MIR159x-3p	UUUGGAGUGAAGGGAGCUCUG
miR160a	miR160a-5p	UGCCUGGCUCCCUGUAUGCCA	miR160a-3p	gcaugcaaggagccaugcaua	seg109	Chr4	MINUS	20441113	20441315	UGCCUGGCUCCCUGUAUGCCA	TRUE	0			uuauucagguacuucauuuuucacucuuucuuucuucuuuugguucaauugcaaaaguauguagcauuguaUGCCUGGCUCCCUGUAUGCCAuuugcaaagcccaucauccgagaauagguggccuucuuaaauggcaugcaaggagccaugcauauauaaauuugcauaggcaaagaaaccacaagaacauugccuugccuc	......(((((...((..................(((((.(((((...((((.....(((((((...(((((((.(((((((.(((((((((((((..(((.(((((...........))))).)))..))))))))))))).))))))).))))))).....))))))).))))...))))).)))))...))...))))).	(-68.30)	0.676	0.989
miR160a2	miR160a2-5p	UGCCUGGCUCCCUGUAUGCCA	miR160a2-3p	GCGUAUGAGGAGCCAAGCAUA	seg105	Chr8	PLUS	16744084	16744235	CUCCCUGUAUGCCAUUUGUAGA	TRUE	0	t17099001	cgcggauggcguaugaggagc	auauaugcuuucaauauaucaaauaugccuggCUCCCUGUAUGCCAUUUGUAGAgcucacgucguagccgauggccuccgcggauggcguaugaggagccaagcauauccauauauauauauguagccagaauuugaaucuagaaaaucauu	......(((..((((((((...((((((.(((((((..((((((((((((..(((....(((((....)))))..)))..))))))))))))..))))))).))))))......)))))).)).))).........................	(-54.30)	0.688	0.763
MIR160b	MIR160b-5p	UGCCUGGCUCCCUGUAUGCCAUU	MIR160b-3p	uggcguaugaggagccaagcaua	seg116	Chr5	MINUS	28604887	28605089	CUCCCUGUAUGCCAUUUGUAGA	FALSE	0			uugaaugguugcuugauaugaucaaauauuuuugugauagauagaggaaugcuuguuuuguaugugccuggCUCCCUGUAUGCCAUUUGUAGAgcccaucggauuccgaugggccuccgcauauggcguaugaggagccaugcauaugucuaauuucacuaucuucuccuugugaauuuuuguaauuaggguuucauuucaaa	((((((((..((((...((...((((.((((..(.((.((((((.(((((.........((((((((.(((((((..(((((((((.((..(((((((((((...)))))))).)))..)).)))))))))..))))))).))))))).)..))))).))))))..)))....)))).))))..))..)))).))).))))).	(-76.90)	0.691	0.766
	miR160c-5p	UGCCUGGCUCCCUGUAUGCCG
	MIR160d-3p	GCGUAUGAGGAGCCAUGCAUA
	MIR160e	GCCUGGCUCCCUGUAUGCCAU
	MIR160f-3p	GCGUAUGAGGAGCCAAGCAUA
	MIR160g	UGCCUGGCUCCCUGUAUGCCAUC
	MIR160h	UGCCUGGCUCCCUGCAUGCCA
	MIR160i	UGCCUGGCUCCCUGUAUGCC
	MIR160j	CGCCUGGCUCCCUGUAUGCCA
	miR162a-3p	UCGAUAAACCUCUGCAUCCAG
MIR162b	MIR162b-5p	GGAGGCAGCGGUUCAUCGACC	MIR162b-3p	UCGAUAAACCUCUGCAUCCAG	seg19	Chr6	PLUS	24289050	24289200	UCGAUAAACCUCUGCAUCCAG	TRUE	0			uuuuuuuuguuuuucuucguucuucaaugggagguggagucaguggaggcagcgguucaucgaccccuucuugggauuuguacugauucguaucacaaaaacacgaaccggUCGAUAAACCUCUGCAUCCAGcgcucucucucgcucucag	...........................(((((((.((((...(((((.((((.((((.(((((((..(((.((...(((((...(((....))))))))..)).)))..))))))).)))).)))).)))).)...))))..).)))))).	(-47.40)	0.777	0.957
	MIR162c	UCGAUAAACCUCUGCAUCCGG
	MIR162d	UUGAUAAACCUCUGCAUCCAG
	MIR162e	UCGAUAAGCCUCUGCAUCCAG
	MIR162f-3p	UCGAUAAACCUCUGCAUCCA
miR164a	miR164a-5p	UGGAGAAGCAGGGCACGUGCA	miR164a-3p	CACGUGCUCCCUUUCUCCAAC	seg124	Chr3	MINUS	28186341	28186539	CACGUGCUCCCUUUCUCCAAC	TRUE	5.71e-32	t30954323	uggagaagcagggcacgugca	aaaaugaagcuucauuuucuucaacaauggcggccgacugggcgagagaauccugcuggagaagcagggcacgugcaaggcacaugcuuuuaucuccacccuccucugCACGUGCUCCCUUUCUCCAACaugccucucucacucuuacgaacaacaacacacagaaauuaccaaauucuucucaccuucuucucacauu	.....((((......(((((.......((..(..((...(((.((((((..(.((.((((((((..(((((((((((((((....)))).................)))))))))))..)))))))).)).)..)))))).)))...))..)..))......)))))..........))))..................	(-52.13)	0.68	0.68
miR164a2	miR164a2-5p	UGGAGAAGCAGGGCACGUGCA	miR164a2-3p	CAUGUGCCCGUCUUCCCCAUC	seg112	Chr10	PLUS	28130956	28131104	UCAGGAUGGAGAAGCAGGGCA	TRUE	0			ggcggcauagaaggugcgugccgaUCAGGAUGGAGAAGCAGGGCAcgugcauuacucacucauuuagcgaagccacgugggcgccgcugaguggguuguucaugugcccgucuuccccaucgugaccacugcaaccuuguaauucuaca	.......((.((((((((((....(((.(((((.((((..(((((((((.((.(((((((((....(((..(((.....)))..)))))))))))).)).)))))))))..)))).))))).))).))).)).))))).))........	(-67.70)	0.669	0.821
miR164a3	miR164a3-5p	UGGAGAAGCAGGGCACGUGCA	miR164a3-3p	CACGUGCUCCACUUCUCCAAC	seg82	Chr9	MINUS	4409086	4409234	CACGUGCUCCACUUCUCCAAC	TRUE	1.06e-11	t30954323	uggagaagcagggcacgugca	auucaaauuaauuucauuuuuguaucaagugggugaaaaaguucuuguuggagaagcagggcacgugcaaacucacccauuucuaauccauuugCACGUGCUCCACUUCUCCAACauggcuuucucacccuuuucuucucuccaaaaca	.................(((((....(((.((((((.((((((..(((((((((((..(((((((((((((...................)))))))))))))..))))))))))).)))))).))))))....))).....)))))..	(-55.91)	0.275	0.35
MIR164b	MIR164b-5p	UGGAGAGGCAGGGCACAUGCU	MIR164b-3p	AUGUGCCCUUCUUCUCCAAC	seg38	Chr8	MINUS	18529675	18529823	AGGGCACAUGCUAGAUUUACCGGC	FALSE	2.66e-16			guuaaaaugccuaagagacuagauaggaagagcuagccaugcuggagaggcAGGGCACAUGCUAGAUUUACCGGCaagaacggaaguuuuagcaugugcccuucuucuccaacuuggauucucuuccuuuugaaaacaacacugaaaac	...................((((.((((((((....(((.(.((((((((.(((((((((((((((.((.(((.......))).)).))))))))))))))).)))))))).).)))...)))))))))))).................	(-61.60)	0.609	0.609
MIR164c	MIR164c-5p	UUGGAGAAGUGGAGCACGUGCA	MIR164c-3p	cacgugcccugcuucuccaac	seg79	Chr9	PLUS	4409071	4409221	AUGUUGGAGAAGUGGAGCACGUGC	TRUE	2.8e-30			aagaagccaugggaguguuuuggagagaagaaaagggugagaaagccAUGUUGGAGAAGUGGAGCACGUGCaaauggauuagaaaugggugaguuugcacgugcccugcuucuccaacaagaacuuuuucacccacuugauacaaaaauga	.......(((....(((((..(............(((((((((((.(.(((((((((((..(.((((((((((((..(((.......)))..)))))))))))).)..))))))))))).)..))))))))))).)..)))))....))).	(-62.52)	0.4	0.486
	MIR164d	UGGAGAAGCAGGGCACGUGAG
	MIR164e-5p	UGGAGAAGCAGGGCACGUGUG
	miR164f-5p	UGGAGAAGCAGGGCACGUGCG
	MIR164g-5p	UGGAGAAGCAGGGCACGUGCAA
	MIR164h	UGGAGAAGCAGGGCACGUGC
	MIR164i	UGGAGAAGCAGGGCACGUGAA
	miR164j	UGGAGAAGCAGGGCACGUGCU
	MIR165a-3p	UCGGACCAGGCUUCAUCCCC
	miR165b-3p	UCGGACCAGGCUUCAUCCCCC
	miR166a-3p	UCGGACCAGGCUUCAUUCCCC
	MIR166aa-3p	UCGGACCAGGCUUCAAUCCCU
	MIR166ab	UCGGACCAGGCUUCAUUCCCU
	miR166ac	UCCGGACCAGGCUUCAUUCCC
	MIR166ad	UCGGACCAGGCAUCAUUCCUU
	miR166ae	UCGGACCAGGCUUCAUUCCUU
	MIR166af	UCGGACCAGGCUCCAUUCCUU
	MIR166ag	UCGGACCAGGCUUCAUUCCU
	MIR166ah-5p	GGGAUGUUGUCUGGCUCGACA
	MIR166ai	UCGGACCAGGCUUCAUUCC
	MIR166aj-3p	UCGGACCAGGCUUCAUUCCC
	MIR166ak-5p	GGAAUGUUGUUUGGCUCGAGG
	MIR166al-5p	GGAAUGUUGUCUGGCACGAGG
	MIR166am-3p	CUCGGACCAGGCUUCAUUCCC
	MIR166an	UCGGACCAGGCUUCAUUCUC
	MIR166ao	GGACCAGGCUUCAUUCCCC
	miR166ap	UCGGACCAGGCUUCAUUCCCGU
	miR166aq	UCGGACCAGGCUUCAUUCCCUU
	miR166ar	UCGGACCAGGCUUCAUUCCCCC
	MIR166as-3p	UCUCGGACCAGGCUUCAUUCC
	miR166l-3p	UCGGACCAGGCUUCAUUCCUC
MIR166m	MIR166m-5p	auggagucugguucgagagu	MIR166m-3p	UCUCGGACCAGGCUUCAUUC	seg28	Chr6	MINUS	7510322	7510471	UCUCGGACCAGGCUUCAUUC	TRUE	0			cucucauucuguauuucuauagaauuguugaggagaauggagucugguucgagaguguuuauaugaauagauucaaaaagauaaucuuucauccgaaugaUCUCGGACCAGGCUUCAUUCucgccagcucuucaauuaauucagcaugcu	....(((.(((.(((...((.(((..((((..((((((((((((((((((((((..((((..(((((.(((((.........))))))))))..))))..))))))))))))))))))))))..))))..))).)).))).))).)))..	(-56.50)	0.633	1
MIR166n	MIR166n-5p	GGAAUGUUGUCUGGCUCGAGG	MIR166n-3p	UCGGACCAGGCUUCAUUCCCC	seg27	Chr6	MINUS	3457989	3458136	UCGGACCAGGCUUCAUUCCCC	TRUE	0	t23089490	ggaauguugucuggcucgagg	cuauuuuuuuuuugaagaguuuguuuuguuuugaggggaauguugucuggcucgaggacacuuuucuuccaucuuuugauuuuuguguuuauauuuagugucgUCGGACCAGGCUUCAUUCCCCccaauuaauucuaugaccucaaac	..........(((((.(.(((.(..(((..(((.((((((((..((((((..(((.((((((..................................)))))).)))..))))))..)))))))).))).)))..)...))))))))).	(-46.28)	0.993	0.999
MIR166n2	MIR166n2-5p	GGAAUGUUGUCUGGCUCGAGG	MIR166n2-3p	UCGGACCAGGCUUCAUUCCCC	seg84	Chr5	MINUS	592668	592815	UCGGACCAGGCUUCAUUCCCC	TRUE	0	t23089490	ggaauguugucuggcucgagg	aaagauugaaguuuuuuuuuuuuuuuucuuuuauuuucuuuugaggggaauguugucuggcucgaggacacuuucuuuugauguuucucaauuucauuagugcccUCGGACCAGGCUUCAUUCCCCccaauggcuucucucuccacuc	..(((..((((((...........................(((.((((((((..((((((..(((((.((((.....((((......)))).......)))).)))))..))))))..)))))))).))).))))))..)))......	(-49.59)	0.989	0.999
MIR166o	MIR166o-5p	GGAAUGCUGUCUGGUUCGAGA	MIR166o-3p	UCGGACCAGGCUUCAUUCCCC	seg33	Chr5	PLUS	4155959	4156110	UCGGACCAGGCUUCAUUCCCC	TRUE	0	t23085573	ggaaugcugucugguucgaga	cuuccaauucucuucaugucgaaauuguugaggggaaugcugucugguucgagaccguucgucaaucgauugucgucgguacaugauaggaacgaucUCGGACCAGGCUUCAUUCCCCccaacuugaagucaucaucaauacaaaaugguag	((.(((.........(((..((....((((.((((((((..(((((((((((((.(((((((((((((((....))))))...))))..))))).)))))))))))))..)))))))).))))......))..)))..........))).))	(-60.11)	0.724	1
	MIR166p-3p	UCGGACCAGGCUUCAUUCCCG
	MIR166q	CGGACCAGGCUUCAUUCCCC
	MIR166r	UCUCGGACCAGGCUUCAUUC
	MIR166s	UUGGACCAGGCUUCAUUCCCC
	miR166t	UCGGACCAGGCUUCAUUCCUA
	MIR166u	UCGGGCCAGGCUUCAUCCCCC
	MIR166v-5p	GGAAUGUUGUCUGGCUCGGGG
	miR166w-3p	UCGAACCAGGCUUCAUUCCCC
	MIR166x-5p	GGAACGUUGGCUGGCUCGAGG
	MIR166y-5p	GGAAUGUUGGCUGGCUCGAGG
	MIR166z-3p	UCGGAUCAGGCUUCAUUCCUC
miR167a	miR167a-5p	UGAAGCUGCCAGCAUGAUCUA	miR167a-3p	GAUCAUAUGGUAGCUUCACC	seg83	Chr7	MINUS	2479769	2479966	UGAAGCUGCCAGCAUGAUCUA	TRUE	0			ccucucucuauuuauaccccuccucuuccuucaaauuauaaacacaaacucucucuguuuuuucuccuucucauuugcccguguaucaccagcaguUGAAGCUGCCAGCAUGAUCUAaacuucuucuugcucuucacaauaagcaaggaaagauagaucauaugguagcuucaccuuuugaugguaucacgagaaaau	...........................................................(((((((..............((((((((.(((.((.(((((((((((..((((((((..(((.((((((((..........))))))))))).)))))))).))))))))))).)).))).))))).)))))))))).	(-50.83)	0.415	0.967
miR167a2	miR167a2-5p	UGAAGCUGCCAGCAUGAUCUA	miR167a2-3p	GGUCAUGCUCUGACAGCCUCACU	seg38	Chr9	MINUS	6119570	6119772	GGUCAUGCUCUGACAGCCUCACU	TRUE	0	t30148805	ugaagcugccagcaugaucua	ugauugagugauuguguucgcgagggaaaaggugaagcugccagcaugaucuaccucuggucggcuagguuaagcgaaaaagagaaaaguguaaagauaaagagauugauaccaauuuugccuccauugcuaacccuaguuaGGUCAUGCUCUGACAGCCUCACUccuuccuaacuuccgaacagucgagaaacuucaaaucc	.((((((((..(((((((((.(((((((..(((((.(((((.(((((((((((.((..(((..((..((....((((((..(......((((...(((......))).)))))..))))))..))...))..)))..)).)))))))))))..).)))).)))))..)))))....))))))))..)))...))))..)))).	(-60.50)	0.593	0.607
	miR167c	UGAAGCUGCCAGCAUGAUCUGG
MIR167d	MIR167d-5p	UCAAGCUGCCAGCAUGAUCUAA	MIR167d-3p	AGAUCAUAUGGCAGUUUCACC	seg142	Chr6	PLUS	7099688	7099885	UCAAGCUGCCAGCAUGAUCUAA	TRUE	2.24e-09			uuuugcccuaauuuuuugucgugcgcuuaaaucaguUCAAGCUGCCAGCAUGAUCUAAucuuaaucucuucuaauuuuaauuuuuaauuuuauauaacuugagguugaagaugagaucauauggcaguuucaccuguuguuggcugcacgaagaauuuagcccuaauuucaaaaucccaaaacgaaacccuaauuaau	.......((((.(((...(((((((((.....(((...(((((((((..(((((((.(((((((((((................................))))))).)))).))))))).)))))))))...))).....))).)))))).))).))))......................................	(-50.35)	0.32	0.36
MIR167e	MIR167e-5p	AAAGGUGAAGCUACCAUAUGAUCU	MIR167e-3p	aucaugcuggcagcuucaacugcu	seg54	Chr7	PLUS	2479727	2479928	AAAGGUGAAGCUACCAUAUGAUCU	TRUE	0.0268			uagggagaagaagaggaauaauggaauggggguuuuaguauaauuuucucgugauaccaucaAAAGGUGAAGCUACCAUAUGAUCUaucuuuccuugcuuauugugaagagcaagaagaaguuuagaucaugcuggcagcuucaacugcuggugauacacgggcaaaugagaaggagaaaaaacagagagaguuuguguuua	.........(((.(.((((.......((....((((..(...((((.((((((.((.(((((..((.(((((((.((((((((((((..(((((((((((........)))))))..))))..))))))))).))).))))))).))..))))).)))))))).))))...)..)))).....))......)))).).))).	(-57.82)	1	1
miR167f	miR167f-5p	UGAAGCUGCCAGCAUGAUCUG	miR167f-3p	GAUCAUAUUGGUAGCUUCACC	seg148	Chr9	MINUS	6108720	6108917	UGAAGCUGCCAGCAUGAUCUG	TRUE	0			gccgugugcuccgccgugcgccacuagcaguUGAAGCUGCCAGCAUGAUCUGaaucugaacccuccgccgccucccuggccucggcaucgguccaucggaaucggaucauauugguagcuucaccugcucaugguaucacgauucucuccuucuauucuaaacccuaauuuuucuuuuuuaacccucucccucuuucc	..............((((.((((..(((((.((((((((((((.(((((((((.((((((((..(((..(((.....)))..)))....)))...))))).))))))))).)))))))))))).)))))..))))..)))).........................................................	(-67.50)	0.946	0.956
MIR167g	MIR167g-5p	UGAGGCUGUCAGAGCAUGACCU	MIR167g-3p	aucaugcuggcagcuucacc	seg30	Chr9	PLUS	6119573	6119770	GAGGCUGUCAGAGCAUGACCU	TRUE	2.31e-44			uuugaaguuucucgacuguucggaaguuaggaaggaguGAGGCUGUCAGAGCAUGACCUaacuaggguuagcaauggaggcaaaauugguaucaaucucuuuaucuuuacacuuuucucuuuuucgcuuaaccuagccgaccagagguagaucaugcuggcagcuucaccuuuucccucgcgaacacaaucacucaau	.((((.((........((((((..((...(((((..((((((((((((..((((((.(((.((..(((..((...((((((((((..((...........................))..)))).))))..))..))..)))..)).))).))))))))))))))))))..)))))))..)))))).....)))))).	(-58.95)	0.427	1
miR167h	miR167h-5p	UGAAGCUGCCAGCAUGAUCUU	miR167h-3p	GAUCAUGCGGCAGUUUCACC	seg86	Chr5	MINUS	4429343	4429490	UGAAGCUGCCAGCAUGAUCUU	TRUE	0			uuuuucuuaguccuucaaauuuauauggugaaucacuaccaguUGAAGCUGCCAGCAUGAUCUUaacuuuucuccuuuuuuucuuuuuaauuuuuucuuugaggaaagaucagaucaugcggcaguuucaccuguuguugguuucccc	..........................((..(((((.((.(((.((((((((((.(((((((((...((((((((..........................))))))))...))))))))))))))))))).))).)).)))))..)).	(-48.67)	0.305	0.668
	MIR167i	UCAAGCUGCCAGCAUGAUCUA
	MIR167j-3p	GGUCAUGCUCUGACAGCCUCACU
	miR167k	UGAAGCUGCCAGCAUGAUCUAA
	MIR167l	UGAAGCUGCCAGCAUGAUCU
	miR167m	UGAAGCUGCCAGCAUGAUCUGA
	MIR167n	UGAAGCUGCCAGCAUGAUCUUA
	miR167o	UGAAGCUGCCAGCAUGAUCUC
	MIR167p	GGAAGCUGCCAGCAUGAUCCU
	MIR167q-5p	UGAAGCUGCCAACAUGAUCUG
	MIR167r-5p	UAAAGCUGCCAGCAUGAUCUGG
	MIR167s-5p	UGAAGCUGCCAGCAUGAUCUGC
	miR168a-5p	UCGCUUGGUGCAGGUCGGGAA
	MIR168b-3p	CCCGCCUUGCAUCAACUGAAU
	MIR168c	UCGCUUGGUGCAGGUCGAGAA
	MIR168d	UCGCUUGGUGCAGGUCGGGA
	MIR168e	UCGCUUGGUGCAGGUCGGG
	MIR168f	UUGCUUGGUGCUGGUCGGGAA
	MIR168g	UCGCUUGGUGCAGGUCGGGAC
	MIR168h-5p	UCGCUUGGUGCAGAUCGGGAC
	MIR168i-3p	CCUGCCUUGCAUCAACUGAAU
	MIR168j	AUUCAGUUGAUGCAAGGCGGGAUC
	miR169a	CAGCCAAGGAUGACUUGCCGG
	MIR169aa	UAGCCAAAAAUGACUUGCCUG
	MIR169ab	UGAGCCAAGGAUGACUUGCCGGU
	MIR169ac	CAGCCAAGGAUGACUUGCCGU
	MIR169ad	CAGCCAAGGAUGACUUGCC
	MIR169ae	AAGCCAAGGAUGACUUGCCUA
	MIR169af	UGAGCCAAAGAUGACUUGCCGG
	MIR169ag	UAGCCAAGGAUGACUUGCCGG
	MIR169ah	CAGCCAAGGAUGACUUGCCUA
	miR169c	UGAGCCAAGGAUGACUUGCCG
miR169n	miR169n-5p	UAGCCAAAGAUGACUUGCCUG	miR169n-3p	GGCAGUCGUCUUAGGCUAAU	seg127	Chr2	PLUS	24320591	24320788	UAGCCAAAGAUGACUUGCCUG	TRUE	0			gcauuuugagaaaggaagauagaucuaauaugaagaaaugagucuuguuuggUAGCCAAAGAUGACUUGCCUGuuacauagcuucuuaguaguuauuaguuuuaagaauauaaaaacucuuaguuugaucacaggcagucgucuuaggcuaauuugacagacucuuaucuaucaugucaggucuuuuuuuuccuuuua	.........((((((((((.((((((.(((((((((...((((((.(((...(((((.(((((((((.((((((.....((((....((.((((.(((............))).)))))).)))).....))))))))))))))).)))))....)))))))))...))).)))))).))))))...)))))))))).	(-72.40)	0.667	0.713
MIR169o	MIR169o-5p	UAGCCAAAAAUGACUUGCCUGC	MIR169o-3p	CGAACUCUUCUCCAUCAUUCUAGA	seg109	Chr2	MINUS	24331192	24331363	AACAUGAGUUGGGUUGAGUUGGUA	TRUE	3.55e-09			ucacgAACAUGAGUUGGGUUGAGUUGGUAaaaauuaccaaucaauguuugggucaccacauuuaaauguugguggcuuugaauuuguuauuuuaaccaacucacccuaacuuuccuucc	....(((...((((((((.(((((((((.(((((.((.((((((......(((((((((((....))).))))))))))).))).)).))))).))))))))).))))))))...))).	(-42.50)	0.303	0.394
MIR169o2	MIR169o2-5p	UAGCCAAAAAUGACUUGCCUGC	MIR169o2-3p	ggaagucauccuuggcucauu	seg98	Chr6	PLUS	22794129	22794299	UUGGGUUGAGUUGGUAAAAAUUAC	TRUE	1.01e-07			guaucaaugagUUGGGUUGAGUUGGUAAAAAUUACcaacucaaugucugauccaccaacuuuaaauaguuguggaguuggguugguuauuuuugccaacucauccaaacucaaccugac	...(((.((((((.((.(((((((((((((((.(((((((((((......(((((.((((......)))))))))))))))))))).))))))))))))))).)).))))))...))).	(-55.30)	0.636	0.909
MIR169o3	MIR169o3-5p	UAGCCAAAAAUGACUUGCCUGC	MIR169o3-3p	AGGCAGUUAUUUUGGCUAAC	seg112	Chr2	MINUS	24347750	24347921	UUGGGUUGAGUUGGUAAAAAUUAC	TRUE	1.37e-07			ucucaccaacaugaguuuUUGGGUUGAGUUGGUAAAAAUUACcaacucaauguuugacacaccagcuuuaaauguugguagaguugaguugguuuuuuuaccaacucauuccaacucac	...........(((((...(((..((((((((((((((..(((((((((((.........((((((.......))))))...))))))))))).))))))))))))))..)))))))).	(-50.10)	0.219	0.312
miR169p	miR169p-5p	AAGCCAAGGAUGAAUUGCCGG	MIR169p-3p	GGCAAUUCCAUUCUUGGCUAA	seg135	Chr11	PLUS	13469186	13469386	UGAAAUGGAAGAGAGGACUACU	FALSE	2.29e-17			uaauauuguuuaaaggcauugcaUGAAAUGGAAGAGAGGACUACUaagccaaggaugaauugccggcgauggaauacauuugauagcuuauuacuuuuaugauauaaucauugucuauagcuagcuucuucuuuguagccggcaauuccauucuuggcuaaguguggcuuucuuucucucaugucaugcccaagacgauga	...((((((((...(((((.((((((...(((((((((..(((((.(((((((((((((((((((((.(..((..........(((((....((....(((((...))))).))....)))))........))..).)))))))))).))))))))))).)))).).)))))))))..)))))).)))))..)))))))).	(-79.47)	0.375	0.375
MIR169p2	MIR169p2-5p	AAGCCAAGGAUGAAUUGCCGG	MIR169p2-3p	AGGCAGUUAUUUUGGCUAAC	seg129	Chr2	MINUS	24347734	24347934	UAGCCAAAAAUGACUUGCCUGC	TRUE	6.66e-120			augaggcuucaaggaagagagauuuauuuugauaugaagaguguuguuugaUAGCCAAAAAUGACUUGCCUGCcaucaauaaaauauagcguguucaaucacguauauauuugaauuguauugagcaggcaguuauuuuggcuaacugacgauauacucuucuucaacauucuagaucuucucuuuuuucaaauuugaaga	......((((((((((((((((((((..((((...(((((((((((((.(.(((((((((.(((((.((((((((.((((.((((((((((((......))))).)))))))..))))...)).)))))))))))))))))))).).))))))..))))))).)))).....)))))).))))))).......))))))).	(-74.21)	0.391	0.609
MIR169q	MIR169q-5p	uagccaaggagacugccuaca	MIR169q-3p	caggcaagucauccuuggcua	seg110	Chr7	PLUS	30891523	30891672	CGUGAUAUUAGCCAAGGAGACUGC	FALSE	0			gagauaagagggCGUGAUAUUAGCCAAGGAGACUGCcuacaaaaaucaaacaacaauuucuucaacucucccucucucucuuucucguuauguuauuaguuauaugcaggcaagucauccuuggcuacaacaccacccucuacauucuca	((((..((((((.(((....((((((((((((((((((.((.....(.((.((((...................................)))).)).).....)).)))).)))).))))))))))...)))..))))))....)))).	(-44.05)	1	1
MIR169r	MIR169r-5p	UGAGCCAAAGAUGACUUGCCU	MIR169r-3p	GCAAGUUGUCUUUAGCUUACU	seg137	Chr2	MINUS	24309373	24309573	UGAGCCAAAGAUGACUUGCCU	TRUE	0			ggaggaagauagaucuaacaugaagauaugaaaguuuguuuggUGAGCCAAAGAUGACUUGCCUuauuauaaaaaaaaaaaaauguauauauaaauggagaguuucuaaauauagaaucucuuauuguuucauauugguaggcaaguugucuuuagcuuacuucauagacuucucucuuucauguuggguauuuucuucua	((((((((((..(((((((((((((....((((((((((..(((((((.(((((..((((((((.................(((((....((((...(((((.(((((....))))).))))).))))...)))))...))))))))..))))).)))))))..)))))))).))..))))))))))))))))))))))).	(-71.95)	0.906	0.94
MIR169r2	MIR169r2-5p	UGAGCCAAAGAUGACUUGCCU	MIR169r2-3p	CGAACUCUUCUCCAUCAUUCUAGA	seg116	Chr2	MINUS	24331186	24331386	CGAACUCUUCUCCAUCAUUCUAGA	FALSE	1.93e-295			gauuugcugagaaguuuuaaggaaaggaagagagguuuaguaugacgugaagaguguuuuuugauagccaaaaaugacuugccugcuauguuaaaauacguuagguuuuaaaagcacauaauuugauuuguaucaggcagucauuuuggcuaaacuaaCGAACUCUUCUCCAUCAUUCUAGAccuucucuuucucuugaau	...............((((((...((((((((((((((((.((((.(.(((((((.........(((((((((.(((((.(((((.(((((((((.((.((...(((.....))))).)).))))))..))).))))))))))))))))))).........))))))).)..)))).))))))).))))))))))))))).	(-65.47)	0.411	0.462
MIR169r3	MIR169r3-5p	UGAGCUAAAGAUGACUUGCCU	MIR169r3-3p	GCAAGUUGUCUUUAGCUUACU	seg131	Chr2	MINUS	24301220	24301420	UGAGCUAAAGAUGACUUGCCU	TRUE	0			gaaggaggaagauagaucaaaugacaugaagauaugaaaguuuguuuagUGAGCUAAAGAUGACUUGCCUuuuauauauauauaugaagaguuuuauucuuauuuccaaguauagaaucucuuauuguuucauauuuguaggcaaguugucuuuagcuuacuucauagacuucucucuuucauguugggucuuuucuucua	...((((((((..(((((....(((((((((....((((((((((..(((((((((((((..((((((((...((((..(((....(((((((((((.(((......))).)))))).)))))..)))...))))....))))))))..)))))))))))))..)))))))).))..))))))))).))))))))))))).	(-75.00)	0.977	0.99
miR169s	miR169s-5p	UAGCCAAGGAUGACUUGCCUG	MIR169s-3p	ggcagucuccuuggcuaauau	seg132	Chr7	MINUS	30891500	30891697	AUGAGAAUGUAGAGGGUGGUGU	FALSE	2.88e-59			auaauaugagaagauugguggugcAUGAGAAUGUAGAGGGUGGUGUuguagccaaggaugacuugccugcauauaacuaauaacauaacgagaaagagagagagggagaguugaagaaauuguuguuugauuuuuguaggcagucuccuuggcuaauaucacgcccucuuaucucucauguuccacuuuuuuuucucu	.......(((((((..(((((.((((((((....((((((((.((...((((((((((.((((.(((((((.......(((((((((((....................)))).......))))))).......)))))))))))))))))))))....))))))))))....)))))))).)))))...))))))).	(-82.60)	0.403	0.742
MIR169t	MIR169t-5p	UGAGCCAAGGAUGACUUGCCU	MIR169t-3p	uaauaucacgcccucuuaucucuc	seg108	Chr7	MINUS	30891520	30891671	GAAUGUAGAGGGUGGUGUUGUAGC	FALSE	6.89e-09			gaGAAUGUAGAGGGUGGUGUUGUAGCcaaggaugacuugccugcauauaacuaauaacauaacgagaaagagagagagggagaguugaagaaauuguuguuugauuuuuguaggcagucuccuuggcuaauaucacgcccucuuaucucuca	((((....((((((((.((...((((((((((.((((.(((((((.......(((((((((((....................)))).......))))))).......)))))))))))))))))))))....))))))))))....)))).	(-59.30)	0.333	0.333
	MIR169u-5p	UGAGCCAAGGAUGACUUGCCA
	MIR169v-5p	CAGCCAAGGAUGACUUGCCGA
	MIR169w	AAGCCAAGGAUGACUUGCCUG
	MIR169x	UCAGCCAAGGAUGACUUGCCG
	miR169y	UAGCCAAGGAUGACUUGCCUGC
	MIR169z	UGAGCCAAAGAUGACUUGCCG
	MIR170a-5p	UAUUGGCCUGGUUCACUCAGA
	miR171a	UUGAGCCGUGCCAAUAUCACG
	MIR171aa	UUGAGCCGCGCCAAUAUCAC
	MIR171ab	UUGAGCCGUGCCAAUAUCACU
	MIR171ac-3p	UUGAGCCGCGUCAAUAUCUCU
	MIR171ad	UUGAGCCGCGCCAAUAUCACU
	MIR171ae	UGGUUGAGCCGCGCCAAUAUC
	MIR171af-3p	UGAUUGAGCCGCGCCAAUAU
	MIR171ag-3p	UUGAGCCGUGCCAAUAUCAC
	MIR171ah-3p	UGACUGAGCCGUGCCAAUAUC
	MIR171ai-3p	UUGAGCCGUGCCAAUAUCACA
	miR171aj	UGAUUGAGCCGCGCCAAUAUCU
	miR171c	UGAUUGAGCCGUGCCAAUAUC
MIR171d	MIR171d-5p	aagguauugacgugucucaauu	MIR171d-3p	UUGAGCCGCGUCAAUAUCUCU	seg7	Chr2	MINUS	10875679	10875829	UUGAGCCGCGUCAAUAUCUCU	TRUE	5.16e-101			uggaugaagguauugacgugucucaauuugaaagguacaugguuaagaucaagaaagaaaaagaaaaauaaaaagaaaagauauuuuaggaaauuauuaauuguuuaggccguguguguuuucugaUUGAGCCGCGUCAAUAUCUCUucuc	.(((.((.((((((((((((.(((((((.((((..((((((((..(((.(((............((((((...........)))))).............))))))..))))))))..))))..))))))).)))))))))))))).))).	(-42.91)	0.598	0.858
MIR171e	MIR171e-5p	UAUUGGCCCGGUUCACUCAGA	MIR171e-3p	UGAUUGAGCCGUGCCAAUAUC	seg35	Chr5	PLUS	22997334	22997482	UAUUGGCCCGGUUCACUCAGA	TRUE	0			guacauacucuauuucucucuagcucgaaauaguuuacucugaUAUUGGCCCGGUUCACUCAGAuaaauauguuuuauaacuuaugcuauauuugauugagccgugccaauaucucaguacccucuuucauuuucucucaaaguccaug	..........................((((.((..((((..(((((((((.(((((((.(((((((.(((.(((....))).)))....))))))).))))))).)))))))))..))))..)).))))....................	(-41.90)	0.904	0.914
MIR171f	MIR171f-5p	UAUUGGUCCGGUUCACUCAGA	MIR171f-3p	UGAUUGAGCCGUGCCAAUAUC	seg35	Chr8	PLUS	23212091	23212242	UAUUGGUCCGGUUCACUCAGA	TRUE	0			gguuuagcuugaaauagcugcuaugaUAUUGGUCCGGUUCACUCAGAucaguacccacauacgauacaguucgucuuggauguaguggguuuaaagcuuaacugagucugauugagccgcgccaauaucucagugcucuuucauauuuaucu	(((..(...(((((.(((.(((..(((((((((.(((((((.((((((((((((((((.((((...(((......)))..))))))))))..........))))).))))).))))))).)))))))))..)))))).)))))..)..))).	(-58.60)	0.892	0.939
MIR171g	MIR171g-5p	CGAUGUUGGGGCAGUUCAAUC	MIR171g-3p	UUGAGCCGCGCCAAUAUCACU	seg58	Chr11	MINUS	23788515	23788715	GUUGGGGCAGUUCAAUCUGAAGCC	TRUE	0			gaauuuuagucuaaccaaccaaaaaaaaaaaaaaaaaacauuagaaugaagguuagaagcgauGUUGGGGCAGUUCAAUCUGAAGCCcgaguuuuguuuccuucucuaaaauuuggucucucugauugagccgcgccaauaucacuuuucuuuugcuucguaauuuuuuaccuuuuuuuuuuccuuuuauugcagaaauuu	(((((((.((..........((((((((((...(((((.(((((((((((((..(((((.((((((((.((.((((((((.((((.((((((((((..........)))))))))).)).)).)))))))).)).)))))))).))))))))))).))).)))))))))...)))))))))).........)).)))))))	(-51.91)	0.341	0.353
MIR171h	MIR171h-5p	CGAUAUUGGUGAGGUUCAAUC	MIR171h-3p	UUGAGCCGCGCCAAUAUCACU	seg60	Chr6	PLUS	20242317	20242516	UUGAGCCGCGCCAAUAUCACU	TRUE	1.91e-307	t16916637	cgauauuggugagguucaauc	auauguguuuuuguguaguaaaggaggaagcugagaugauuugguacgaaaaugggaaagcgauauuggugagguucaaucugaagacggauuuuacaacgauugugaaguacgaucucugaUUGAGCCGCGCCAAUAUCACUuuuguaucaaguugcuuuucuucuucuuuaggaagcuucuauuucauucuaacccua	......(((...(((.((((((((((((((..(((.((((((((((((((........((.((((((((((.(((((((((.((.((((.((((((((.....)))))))).)).)))).))))))))).)))))))))).)))))))))))))))))))..))))))))))..........)))).)))...)))....	(-67.70)	0.356	0.398
MIR171i	MIR171i-5p	uauuggugcgguucaauaaga	MIR171i-3p	UGAUUGAGCCGUGCCAAUAUC	seg60	Chr2	PLUS	144008	144206	UGAUUGAGCCGUGCCAAUAUC	TRUE	0			uguuuuuugagaauuuguuuauggauugguauuuuuuuaggguuuugaauucaacgggauauuggugcgguucaauaagaagguaauguccaaaaaagauguuggguuuugcuuuuUGAUUGAGCCGUGCCAAUAUCacgugucaaauuucuuccuuuauugcaugcuauauucucuauaagguacgucauuuuuaaac	.....(((((((((.((((((((((.((((((......((((.(((((.....(((.((((((((..(((((((((.(((((((((..(((((........)))))..))))))))).)))))))))..)))))))).))).))))).....)))).......)))))).....)))))))...)))..))))))))).	(-64.42)	0.729	0.74
MIR171j	MIR171j-5p	AGAUGUUGGUCCGGUUCAAUA	MIR171j-3p	UUGAGCCGUGCCAAUAUCACG	seg29	Chr2	PLUS	11052106	11052254	AGAUGUUGGUCCGGUUCAAUA	TRUE	0			uuuugaugggggguuucuuauuuuguuuuuguguuugaacgAGAUGUUGGUCCGGUUCAAUAagaaaguagugcucuguuuaacuuggguucuucuuuuuuauugagccgugccaauaucacguguuuaucacucauucaucaucaaag	.(((((((..((((................(((..((((((.((((((((..((((((((((((((((.((.((((..........)))).)).))))))))))))))))..))))))))...)))))).)))..))))..))))))).	(-53.57)	0.725	0.773
MIR171k	MIR171k-5p	uguuggaacgguucaaucaaa	MIR171k-3p	UGAUUGAGCCGUGCCAAUAUC	seg36	Chr6	PLUS	26686584	26686734	UGAUUGAGCCGUGCCAAUAUC	TRUE	0			aaaagaugguaccuaugguuuguuuucuuguauugugucugauguuggaacgguucaaucaaaucaaaucuccuaugaauugggucuuuuaauuUGAUUGAGCCGUGCCAAUAUCcacgauuguuguaauuguuuguuccuauuacuuuug	(((((..((.((..(..(((......(....((((((...((((((((.(((((((((((((((.(((...((((.....))))...))).))))))))))))))).)))))))))))))).)....)))..)..)).)).....))))).	(-46.20)	0.956	0.975
MIR171l	MIR171l-5p	AGGUAUUGACGUGUCUCAAUU	MIR171l-3p	UUGAGCCGCGUCAAUAUCUCU	seg54	Chr2	MINUS	10875632	10875832	UUGAGCCGCGUCAAUAUCUCU	TRUE	5.05e-119			acuuggaugaagguauugacgugucucaauuugaaagguacaugguuaagaucaagaaagaaaaagaaaaauaaaaagaaaagauauuuuaggaaauuauuaauuguuuaggccguguguguuuucugaUUGAGCCGCGUCAAUAUCUCUucucaauuuuugcaccuccgccaagcucucuauauagguaauuaauuuucu	.(((((..(((((((((((((((.(((((((.((((..((((((((..(((.(((............((((((...........)))))).............))))))..))))))))..))))..))))))).)))))))))))))..................))..)))))..........................	(-45.27)	0.598	0.858
	MIR171m	UGAUUGAGCCGCACCAAUAUC
	MIR171n	UUGAGCCGCGUCAAUAUCUCC
	MIR171o	UGAGCCGUGCCAAUAUCACGA
	MIR171p	UUGAGCCGCGUCAAUAUCUCA
	MIR171q	UUGAGCCGCGUCAAUAUCUUA
	MIR171r	UGAUUGAGCCGUGCCAAUAU
	MIR171s	AUGAGCCGUGCCAAUAUCACG
	MIR171t	UGAUUGAGCCGCGUCAAUAUC
	miR171u	UGAUUGAGCCGUGCCAAUAUU
	MIR171v-3p	UGAUUGAGCCGCGCCAAUAUC
	MIR171w-3p	GGAUUGAGCCGCGUCAAUAUC
	MIR171x	UUGAGCCGCGCCAAUAUCACA
	MIR171y	AGAUUGAGCCGCGCCAAUAUC
	MIR171z	GGAUUGAGCCGCGCCAAUAUC
	miR172a	GGAAUCUUGAUGAUGCUGCAG
MIR172b	MIR172b-5p	gcaucuucaagauucaca	MIR172b-3p	AGAAUCUUGAUGAUGCUG	seg48	Chr9	MINUS	31819120	31819321	AGAAUCUUGAUGAUGCUG	TRUE	2.77e-70			gguuaagaauauuggagaccaaggcugaguguuauggucagccauuguuugcuauugcugcaucuucaagauucacaggcuuuuugggucuccuucuuucggguuuucugcccuuaaauucuaaaaaccccuugAGAAUCUUGAUGAUGCUGcaguggcaauuaauggcuuucccuuccgacccuucaauucuccauuauua	.......((((.((((((..((((.....((..(.((..((((((((.((((((((((.(((((.(((((((((.((((......((((...........((((.....)))).............)))))))).))))))))).))))).)))))))))).))))))))..)).)..))..))))....)))))).)))).	(-75.05)	0.376	0.968
MIR172c	MIR172c-5p	GUAGCAUUAUCAAGAUUCACA	MIR172c-3p	AGAAUCUUGAUGAUGCUGCAU	seg25	Chr2	MINUS	31618326	31618478	AGAAUCUUGAUGAUGCUGCAU	TRUE	1.53e-199	t24467939	guagcauuaucaagauucaca	uugaauauaaauguugagagaaguaguaaaguuguugguugcugguguagcauuaucaagauucacauucaaauguguuggggcuguuccagauuucuuugcaagugAGAAUCUUGAUGAUGCUGCAUcggcaauaaaugacuauguguauau	.............................(((..((.(((((((((((((((((((((((((((.((((....((((..(..((((...))).)..)..)))))))).))))))))))))))))))))))))))).))..)))..........	(-56.70)	0.326	0.559
	MIR172d-3p	AGAAUCUUGAUGAUGCUGCGU
	MIR172e	AGAAUCUUGAUGAUGCUGCAU
	miR172f	AGAAUCUUGAUGAUGCUGCAG
	miR172g-3p	GGAAUCUUGAUGAUGCUGCAU
	MIR172h	GGGAAUCUUGAUGAUGCUGCA
	MIR172i	AGAAUCUUGAUGAUGCGGCAA
	miR172j	UGGAAUCUUGAUGAUGCUGCAG
	MIR172k	GGAAUCUUGAUGAUGCUGCAGCAG
	MIR172l	UGAAUCUUGAUGAUGCUGCAU
	MIR172m-5p	AGUGGAGCAUCAUCAAGAUUCACA
	miR172n	UGAAUCUUGAUGAUGCUGCAC
	MIR172o-5p	GGAGCAUCAUCAAGAUUCACA
	MIR172p-3p	GAAUCUUGAUGAUGCUGCAU
	MIR172q	GGAAUCUUGAUGAUGCUGCA
	MIR172r-3p	AGAAUCUUGAUGAUGCUGC
	miR172s	UGAGAAUCUUGAUGAUGCUGCAU
	MIR172t	AGAAUCUUGAUGAUGCUGCA
MIR2111b	MIR2111b-5p	UAAUCUGCAUCCUGAGGUUU	MIR2111b-3p	CCCUCGGGUUGCAGAUUACC	seg98	Chr10	MINUS	27354866	27355063	GCCCUCGGGUUGCAGAUUACC	TRUE	0	t26453214	uaaucugcauccugagguuua	uuaaaacucucuacucucugccauuuuuuucccccucuuuucugcagugugauuuuauaauuuugauuggguaaggauaagguaaucugcauccugagguuuagaucagaauuauaaaauaaaaaauggcuucuuuucuaGCCCUCGGGUUGCAGAUUACCucuuccuugcugacaauguuggauuugacaauaggau	.......................................(((((...(((.(.....((((.(((..(.((((((((..((((((((((((.(((((((.(((((..((((((((..........)))).))))..))))).))))))).))))))))))))..)))))))).)))).))))....).))).))))).	(-60.00)	0.658	0.85
	MIR2111c	UAAUCUGCAUCCUGAGGUUUG
	miR2111d-5p	UAAUCUGCAUCCUGAGGUUUA
	miR2916a	UGGGGACUCGAAGACGAUCAUAU
	miR2950a-5p	UUCCAUCUCUUGCACACUGGA
	miR319a	UUGGACUGAAGGGUGCUCCCU
	miR319c	UUGGACUGAAAGGAGCUCCU
MIR319d	MIR319d-5p	agcucucuucaguucaucu	MIR319d-3p	UUGGACUGAAGGGAGCUCC	seg4	Chr1	MINUS	6347842	6348042	UUGGACUGAAGGGAGCUCC	TRUE	0			acguagaagcucucuucaguucaucucgagacggauagaagaucgaaagauugcugcucauucguuaguucaauagcucaucauccuccaaaucuccauaauuuugacgucgaacuugugugaugagcuccugaucuaacgacguaggagcaaucuuugaucaucguugucauguaUUGGACUGAAGGGAGCUCCuuugcu	..(((((((((((((((((((((...((.(((((...((.((((.((((((((((.((...(((((((.(((..(((((((((.............(((((.((((....)))).))))))))))))))..))).)))))))...)).)))))))))))))).)).))))).))...))))))))))))))))..))))).	(-87.11)	0.372	0.862
MIR319e	MIR319e-5p	GAGCUUUCUUCAGUCCACUC	MIR319e-3p	UUGGACUGAAGGGAGCUCCC	seg11	Chr1	PLUS	1904176	1904376	UUGGACUGAAGGGAGCUCCC	TRUE	0	t21097402	gagcuuucuucaguccacuc	uuuaguaguuaggguuaagagagcuuucuucaguccacucauggguggcgguaggguuuaauuagcugccgacucauucauucaaauacugagucaaaaauucaucucuauggauucaguaaacgauugaaugaugcgggagacaaauugaaucuuaagcuuccuguacUUGGACUGAAGGGAGCUCCCuuuucuuuuacc	.......((.((((..(((.(((((..((((((((((...(((((.(((..((((((((((((.(((.(((..(((((((.((...(((((((((....((........)).)))))))))...)).)))))))..))).)).).)))))))))))).))).)))))...))))))))))..))))).)))..)))).)).	(-83.80)	0.804	0.997
	MIR319f-5p	AGAGCUUUCUUCGGUCCACUC
	miR319g	UUGGACUGAAGGGAGCUCCCU
	MIR319h	UUGGACUGAAGGGAGCUCCUU
	MIR319i	AUUGGACUGAAGGGAGCUCC
	MIR319j	UUGGACUGAAGGGAGCUCCUUC
	MIR319k	UUUUGGACUGAAGGGAGCUCC
	MIR319l	UGGACUGAAGGGAGCUCCUUC
	MIR319m-3p	UUGGACUGAAGGGAGCUCCC
	MIR319n-5p	AGAGCUUCCUUCAGUCCACUC
	MIR319o-3p	UUGGACUGAAGGGUGCUCCC
	MIR319p	CUUGGACUGAAGGGAGCUCC
	miR319q	CUUGGACUGAAGGGAGCUCCC
	MIR319r	UUGGACUGAAGGGAGCUCC
	miR319s	UUGGACUGAAGGGAGCUCCU
	MIR319t	UUGGGCUGAAGGGAGCUCCC
	MIR319u-5p	AGAGCUUCCUUCAGCCCACUC
	MIR319v	CUUGGACUGAAGGGAGCUCCU
	MIR319w	UUUGGACUGAAGGGAGCUCCU
	miR319x	UUGGACUGAAGGGAGCUCCCA
	MIR3630a-3p	UGUGGGAAUCUCUCUGAUGCUU
	MIR3630b-3p	UUUGGGAAUCUCUCUGAUGCAC
miR390a	miR390a-5p	AAGCUCAGGAGGGAUAGCGCC	miR390a-3p	CGCUAUCCAUCCUGAGUUUCC	seg46	Chr4	MINUS	18286236	18286433	AAGCUCAGGAGGGAUAGCGCC	TRUE	0			ucaauaaaaauccucucuccuuucuucucuucaauucaaagcauggaagaguccguuAAGCUCAGGAGGGAUAGCGCCguguggucgacuucgguucgauucagcuuccccgacaccgucuuauucuuucucggcgcuauccauccugaguuucccggcuucuucuugcucucuuuuucaguuauuauuggacuugga	..........(((....(((........((.........((((.(((((((.(((..((((((((((.(((((((((((.(.((.......(((((((............))).)))).......))..).))))))))))).))))))))))..))).))))))))))).........))........)))...)))	(-69.30)	0.883	0.975
miR390a2	miR390a2-5p	AAGCUCAGGAGGGAUAGCGCC	miR390a2-3p	CGCUAUCCAUCCUGAGUUUCC	seg120	Chr4	MINUS	18286236	18286456	GAGAGCGAGAGAGAUAGAGGAUGU	TRUE	1.91e-83			gagagugagagcGAGAGCGAGAGAGAUAGAGGAUGUuuaugauaaaauggcaugugugcuuucgcucucgcuuccuuuaguuacucacaaucacucuaucucucucgcucucucucaca	....((((((..((((((((((((((((((((((((...((((.(((.((...(((.((....))...)))..))))).))))...)).))).))))))))))))))))))))))))).	(-55.20)	0.161	0.292
	MIR390b	AGCUCAGGAGGGAUAGCGCC
	miR390c-5p	GAGCUCAGGAGGGAUAGCGCC
	MIR390d-3p	CGCUAUCCAUCCUGAGUUUCA
	MIR390e-3p	CGCUAUCCAUCCUGAGUUUUA
	MIR390f	UAAAGCUCAGGAGGGAUAGCG
	MIR390g	AAGCUCAGGAGGGAUAGCGUC
	MIR390h-3p	CGCUAUCCAUCCUGAGUUUC
	MIR390i-5p	AAGCUCAGGAGGGAUAGCACC
miR393a	miR393a-5p	UCCAAAGGGAUCGCAUUGAUC	miR393a-3p	UCAUGCCAUCUCUUUGGAUU	seg15	Chr11	PLUS	1456875	1457075	UCCAAAGGGAUCGCAUUGAUC	TRUE	0			uuacugcaacuucaggaagcaUCCAAAGGGAUCGCAUUGAUCccacgucguagcauuuuuuuuuaauuuuuuuuuuuuuuuuuuuuuuuuuuuuuuuuuuuuuuuuaccuuuuuaccuuuuuaucuuuuucguuuuuguuuuuuacccucugcuauggaauuuggaucaugccaucucuuuggauuccuccugcaguguaa	....((((.((.(((((.(.((((((((((((.((((.(((((....((((((((...............................................................................................)))))))).....))))))))).)))))))))))).).))))).)))))).	(-48.07)	0.719	0.922
	MIR393b-5p	UUCCAAAGGGAUCGCAUUGAU
	miR393c-5p	UCCAAAGGGAUCGCAUUGAUCC
	MIR393d	AUCCAAAGGGAUCGCAUUGAUC
	MIR393e	UUCCAAAGGGAUCGCAUUGAUC
	MIR393f	CAUCCAAAGGGAUCGCAUUGA
MIR394a	MIR394a-5p	UUGGCAUUCUGUCCACCUCC	MIR394a-3p	aggugggcauacugccaauu	seg136	Chr8	MINUS	23175578	23175777	UUGGCAUUCUGUCCACCUCC	TRUE	0			gucuuucauggggggguuucucaaagggcuuccaacagaauuuaUUGGCAUUCUGUCCACCUCCuaauucucuacaaagaaauaaaccuuaugcuuuugcuuucuguguuauuauaauuucuuauuucuuucaaucuuggaggugggcauacugccaauugagcucuguuuggauccucuuuguaacacccccucuugau	.....(((.((((((((....(((((((..(((((((((.((.(((((((.(.(((((((((((...........((((((((((...(((((.(..(((.....)))..).)))))....)))))))))).......))))))))))).).))))))).))..)))).)))))..)))))))....)))))))).))).	(-77.27)	0.791	0.894
MIR394a2	MIR394a2-5p	UUGGCAUUCUGUCCACCUCC	MIR394a2-3p	aggugggcauacugccaauu	seg111	Chr8	MINUS	23175603	23175752	UUGGCAUUCUGUCCACCUCC	TRUE	0			ggguuuguuuuagcaaaagaucucccaauagaguuuaUUGGCAUUCUGUCCACCUCCccuuucuaauguuugauucaauuuguuuuuucuuuuccuuuuuuuuuuuguuuuuuuuguuuuuuuuuuguuuuuuguuuuauaauauggggaggugggcauacugccaacugagcucuguuggauucucuuuguuagaaccc	((((((....((((((((((....(((((((((((((((((((.(.(((((((((((((......((((((((..(((.....................................................)))..))).)))))))))))))))))).).)))))).)))))))))))))..))).)))))))))))))	(-65.80)	0.585	0.622
	miR395a	CUGAAGUGUUUGGGGGAACUC
MIR395b	MIR395b-5p	GUUCCCUUGAGCACUUCAUU	MIR395b-3p	UGAAGUGUUUGGGGGAACUC	seg74	Chr5	PLUS	31575187	31575387	UGAAGUGUUUGGGGGAACUC	TRUE	4.92E-317	t25400105	guucccuugagcacuucauu	ccaugaaauuguuuguugauaaagagaaagucagguguccacuagaguucccuugagcacuucauuggaggcaauuugaaaauuuucaaauuuuuguuaagucccauUGAAGUGUUUGGGGGAACUCuaggugacaugugacaaauuuuaaaagcaucaacaagaacauuauuauauuacaccacuuuauuuuuucguggg	((((((((.(((((((((((....((((.((((.(((((..((((((((((((..(((((((((.(((.(((((((((((....))))))))........)))))).)))))))))..))))))))))))..))))).))))...))))......)))))))..))))........................)))))))).	(-78.21)	0.544	0.699
MIR395c	MIR395c-5p	guuucccugaacgacuucauc	MIR395c-3p	UGAAGUGUUUGGGGGAACUC	seg47	Chr5	MINUS	31573072	31573272	UGAAGUGUUUGGGGGAACUC	TRUE	1.87e-302			agaaaaaauaaguugggauuuuuuuuauuacaauacaaugauccuuugccuccuagaguuucccugaacgacuucaucugggcaagaugaauuuuuuuuuucuuuuuuuuuuuuuaaauaaugcuuuccuauauUGAAGUGUUUGGGGGAACUCuuggugucaauuggaucaguaccgugguguuucauuuuuuuuuuuuu	((((((((.(((.((..((.......(((((..(((..((((((.(((.(.((.((((((((((..(((.((((((..((((.(((....((((.....................))))....))).))))...)))))))))..)))))))))).)).).)))..)))))))))..)))))))..)).))).))))))))	(-56.71)	0.655	0.852
MIR395d	MIR395d-5p	GUUCCCUUCCAAGCACUUCAGA	MIR395d-3p	UGAAGUGUUUGGGGGAACUC	seg19	Chr9	MINUS	32749712	32749862	UGAAGUGUUUGGGGGAACUC	TRUE	1.62e-262	t25400052	guucccuuccaagcacuucaga	aauuaacuugauucaaaaccaauauccaaaauaaccacuugguguuuucuugaguucccuuccaagcacuucagaaggaacaaacacaaaauuuugugaugcagcuuccagcUGAAGUGUUUGGGGGAACUCuggaagauacuuugcuuuc	.....................................(..((((((((((.((((((((..(((((((((((((..((((....(((((....))))).......))))..))))))))))))))))))))).))))))))))..).....	(-54.00)	0.623	0.78
	MIR395e	CUGAAGUGUUUGGGGGGACUC
	MIR395f	UUGAAGUGUUUGGGGGGACUC
	MIR395g	UGAAGUGUUUGGGGGAACUUU
	MIR395h	AUGAAGUGUUUGGGGGAACUC
	miR395i	UUGAAGUGUUUGGGGGAACUC
	MIR395j	AUGAAGUGUUUGGGGGAACUU
	MIR395k	GUGAAGUGUUUGGGGGAACUC
	MIR395l	CUGAAGUGUUUGGGGGAACUCC
	MIR395m	UGAAGUGUUUGGGGGAACUC
miR396a	miR396a-5p	UUCCACAGCUUUCUUGAACUG	miR396a-3p	GUUCAAUAAAGCUGUGGGAAG	seg136	Chr6	MINUS	20299991	20300191	UUCCACAGCUUUCUUGAACUG	TRUE	0			uguaauuccuauggcgguucucacaaaugccucuguuuguauucUUCCACAGCUUUCUUGAACUGcauccuuccugagcccaauucgcucuuaauuuccuucucucucucucucucuccucaaagcguuguuuguucauuaaucuuuugcgguucaauaaagcugugggaagauacagacagagucaaaucgauuucauaa	.........((((((((((........((.((((((((((((..((((((((((((.((((((((((.......(((((......((((..................................))))......))))).........)))))))))).))))))))))))..)))))))))))).)))))))...))))).	(-63.47)	0.769	0.945
	MIR396aa	UUCCACGGCUUUCUUGAACC
	MIR396ab-3p	GUCCAAGAAAGCUGUGGGAAA
	MIR396ac	UUCCACAGCUUUCUUGAACUA
	MIR396ad	UUCCACAGCUUUCUUGAACU
	MIR396ae-3p	GUUCAAUAAAGCUGUGGGAAA
	MIR396af	UUCCACAGGCUUUCUUGAACUG
	MIR396ag-3p	GUUCAAGAAAGCUGUGGAAGA
	miR396b	UUCCACAGCUUUCUUGAACUU
MIR396c	MIR396c-5p	ucccacagcuuuauugaaccg	MIR396c-3p	GUUCAAGAAAGCUGUGGAAGA	seg37	Chr6	PLUS	20299986	20300186	AGAAAGCUGUGGAAGAAUACA	TRUE	3.9e-11	t27818022	uaucuucccacagcuuuauug	agauuuuaugaaaucgauuugacucugucuguaucuucccacagcuuuauugaaccgcaaaagauuaaugaacaaacaacgcuuugaggagagagagagagagagaaggaaauuaagagcgaauugggcucaggaaggaugcaguucaAGAAAGCUGUGGAAGAAUACAaacagaggcauuugugagaaccgccauaggaa	...(((((((...(((...((.((((((.((((((((((.((((((((.((((((.(((.....((..(((.(...(((((((((..............................))))))..))).).)))..))...))).)))))).))))))))))))).))))).)))))).))....))).......))))))).	(-56.61)	0.32	0.32
	MIR396d-3p	GUUCAAUAAAGCUGUGGGAAG
	MIR396e-5p	UCCCACAGCUUUAUUGAACUG
	MIR396f-3p	GCUCAAGAAAGCUGUGGGAAA
	MIR396g-3p	AAGCUCAAGAAAGCUGUGGGA
	MIR396h	CUCCACGGCUUUCUUGAACUU
	MIR396i-3p	GUUCAAGAAAGCUGUGGGAAA
	MIR396j	UUCAAGAAAGCUGUGGGAAAA
	MIR396k-3p	UUCAAUAAAGCUGUGGGAAG
	MIR396l-3p	GCUCAAGAAAGCUGUGGGAGA
	MIR396m	AAGAAAGCUGUGGGAGAAUAUGGC
	miR396n	UUCCACAGCUUUCUUGAACUGU
	MIR396o	UCCACAGCUUUCUUGAACUG
	MIR396p	CACAGCUUUCUUGAACUUUCU
	MIR396q	UUCCACAGCUUUCUUGAACAG
	MIR396r-3p	GUUCAAUAAAGCUGUGGGAA
	MIR396s-5p	UCCACAGGCUUUCUUGAACUG
	MIR396t	UCCCACGGCUUUCUUGAACUU
	MIR396u	UUCCACAGCUUUCUUGAACGU
	MIR396v-3p	CUCAAGAAAGCUGUGGGAGA
	miR396w	UUCCACGGCUUUCUUGAACUG
	MIR396x-3p	CUCAAGAAAGCCGUGGGAAAA
	miR396y-5p	UUCCACGGCUUUCUUGAACUU
	MIR396z	CUCCACAGGCUUUCUUGAACUG
miR397a	miR397a-5p	UCAUUGAGUGCAGCGUUGAUG	miR397a-3p	UCAGCGCUGCAUUCAAUUACG	seg119	Chr3	PLUS	5361525	5361725	UCAUUGAGUGCAGCGUUGAUG	FALSE	2.01e-39			auauaauuacucauaaacagagggaaguggacggaaucaucaaaccagauugaaagauacgUCAUUGAGUGCAGCGUUGAUGuaaaaaagaaaacccaauucaaacuccaacuuccccaucagcgcugcauucaauuacguuucuuccuucguucuggcuacacuuucagccuucccuuccuucuucccaucucaggaguu	........((((......(((((((((.(((.((..........(((((.(((((((.((((.(((((((((((((((((((...................................))))))))))))))))))).)))).)))...)))).)))))............)).))))))))))))...........)))).	(-66.13)	0.595	0.643
	MIR397b-5p	UCAUUGAGCGCAGCGUUGAUG
	miR398b	UGUGUUCUCAGGUCGCCCCUG
MIR398c	MIR398c-5p	CAGAGGAGUGAGCCAGAGAACA	MIR398c-3p	UUCUCAGGUCACCCCUCUGGG	seg44	Chr5	PLUS	31101852	31102052	CAGAGGAGUGAGCCAGAGAACA	TRUE	2.75e-74			aaaagaggaagagaagaagggaauguguauuauguaacagauaguaacccCAGAGGAGUGAGCCAGAGAACAcaauuggauuuggaguuugcccaauugauuuuauuugggauugagauuaauucaaaaugcuguuuguguucucaggucaccccucuggggacacucuguuguguuuauuuucuucaucauucugcuuug	.((((.((((..((.((((..((((......(..(((((((..((..(((((((((.((((.((.((((((((((..(.((((.(((((..(((((..........))))).........))))).)))).)...)))))))))).)))))).)))))))))..)))))))))..).))))..)))).)).)))).)))).	(-77.40)	0.407	0.681
MIR398d	MIR398d-5p	gggucgucccgagaacacaug	MIR398d-3p	UGUGUUCUCAGGUCGCCCCUA	seg37	Chr3	MINUS	19840693	19840841	UGUGUUCUCAGGUCGCCCCUA	TRUE	0			acaauuaugcaauagaauuauagagguagaagaaauucgauagggucgucccgagaacacaugucauuguacuaucuaagugccauuugaugUGUGUUCUCAGGUCGCCCCUAuuggcuucuuaucuaccauuuuuugucuccaucauu	......(((....(((.....(((((((((((((..(((((((((.((.((.((((((((((((((..(((((.....)))))....)))))))))))))).)).)).))))))))).))))..)))))).)))....)))....))).	(-55.40)	0.575	0.737
	MIR398e	CGUGUUCUCAGGUCGCCCCUG
	MIR398f	UGUGUUCUCAGGUCACCCCUC
	MIR398g-3p	UGUGUUCUCAGGUCGCCCCCG
	MIR398h	GGUGUUCUCAGGUCGCCCCUG
	miR399a	UGCCAAAGGAGAGUUGCCCUG
	MIR399aa	CGCCAAAGGAGAAUUGCCCUG
	MIR399ab	UGCCAAAGGAGAUUUGCCCCU
	MIR399ac	CGCCAAAGGAGAGUUGCCCUG
	miR399g	UGCCAAAGGAGAAUUGCCCUG
MIR399h	MIR399h-5p	GGGCAAUCUCUUUCUUGGCAGG	MIR399h-3p	UGCCAAAGGAGAGUUGCCCUA	seg49	Chr1	MINUS	4365097	4365297	UGCCAAAGGAGAGUUGCCCUA	TRUE	3.88e-57	t23715758	gggcaaucucuuucuuggcagg	ggcuuauaguaaaaggauaauucaauaagcaaaucagccuuggggcaaucucuuucuuggcagguuuauggcuuuuaaguugaaucauauaucccaacaacauuuauugauauaucauucccuauauaacuUGCCAAAGGAGAGUUGCCCUAugacugcuauagcuuaguaauaacuucuuaauuaugccuauguuugccu	(((..(((.....(((((((((...(((((....(((.(.((((((((.(((((..(((((((((((((((..........((((.(((((((...............))))))).)))).))))).))))))))))..))))))))))))).).))).....))))).............)))))).))).)))..))).	(-58.25)	0.398	0.718
MIR399i	MIR399i-5p	AGGGCUUCUCUCCCUUGGCAGG	MIR399i-3p	UGCCAAAGGAGAGUUGCCCUUC	seg56	Chr1	PLUS	3038119	3038319	AGGGCUUCUCUCCCUUGGCAGG	TRUE	0			uauauauacacacacacacacucaaaacuaugcauacauuuuacauauauauuauugauuaagcaaacuaguagaAGGGCUUCUCUCCCUUGGCAGGcaaaauuauggcucaccuuucauguccugccaaaggagaguugcccuucaucuaguuuugcuuuaccuucaaacucuccuaacuuaucacgaaaaaaaaaaaaa	......................................................((((..(((((((((((..(((((((..((((((.((((((((((.......((....)).....)).)))))))).))))))..)))))))..)))).))))))).....))))................................	(-55.00)	0.638	0.981
MIR399j	MIR399j-5p	gggccaagucucuauuggcagc	MIR399j-3p	UGCCAAAGGAGAUUUGCCCAG	seg39	Chr1	MINUS	32240206	32240356	UGCCAAAGGAGAUUUGCCCAG	TRUE	1.41e-08			uaguaaguaguaaguaguaguacacugcaguugcauuacagggccaagucucuauuggcagccucacauauuugauuguggcuaugcuuucUGCCAAAGGAGAUUUGCCCAGcaauucuucugcacauucaccucucuugcaauaucaugu	.........(((((.((..((....(((((..(.(((.(.((((.((((((((.(((((((..(((((........))))).........))))))).)))))))))))).).))).)..))))).....))..)))))))..........	(-44.50)	0.857	1
MIR399k	MIR399k-5p	GUGCAAUUCUCCUUUGGCAAC	MIR399k-3p	UGCCAAAGGAGAAUUGCCCUG	seg38	Chr3	MINUS	8036637	8036837	UGCCAAAGGAGAAUUGCCCUG	TRUE	0	t24999699	gugcaauucuccuuuggcaac	guauuggaauugauguauugcagcaaaggguugagaaaugacagugcaauucuccuuuggcaacaacauguuccaacuaccaaucacuauuuuauaugcccaaccaaaaaaaaaaaaacaaauaaaugcauauaaaugucuuUGCCAAAGGAGAAUUGCCCUGccauuuacucucccccacaauauaccuucauuuucuuc	.....((((.((((((((((.......(((..((((((((.(((.((((((((((((((((((..((((......................((((((((............................))))))))))))..)))))))))))))))))).))).))))).)))..)))..)))))))...))).))))...	(-60.13)	0.718	0.731
	MIR399l	UGCCAAAGGAGAUUUGCCCUG
	MIR399m	UGCCAAAGGAGAUUUGCCCCG
	MIR399n	UGCCAAAGGAGAUUUGCCUCG
	MIR399o	UGCCAAAGGAGAUUUGCCCGG
	MIR399p	UGCCAAAGGAGAGUUGCCCUU
	MIR399q	AGGGCUUCUCUCCAUUGGCAGG
	MIR399r	UGCCAAAGGAGAGCUGCCCUA
	MIR399s	UGCCAAAGGAGAUUUGCCCAG
	MIR399t	UGCCAAAGGAGAGCUGCCCUG
	MIR399u	UGCCAAAGGAGAGUUGCCCUA
	MIR399v	CGCCAAAGGAGAGUUGCCCUU
	MIR399w	UCUGCCAAAGGAGAAUUGCCC
	MIR399x	CGCCAAAGGAGAGUUGCCCUC
	MIR399y	UGCCAAAGGAGAAUUGCCCGG
	MIR399z	UGCCAAAGGAGAAUUGCCC
	MIR403a-3p	UUAGAUUCACGCACAAACUCG
	miR408a	AUGCACUGCCUCUUCCCUGGC
MIR408b	MIR408b-5p	ccagggaagaggcagugcauga	MIR408b-3p	AUGCUCUGUCUGUUCCCCGCU	seg121	Chr11	MINUS	15672104	15672301	AUGCUCUGUCUGUUCCCCGCU	TRUE	8.2e-15			aggaaaggaauagagaagcaaagaaagauagagggggauggagauagaauaaugagggcagccagggaagaggcagugcaugaguagaggcacaacaggauucgagucuguugaggacuccauucAUGCUCUGUCUGUUCCCCGCUgcucuucuccccaauccccaaagcccaaaacugcccauuucaaacuuacuua	(((.(((.....((((.(((.............(((((((((((..........((((((((..(((((.((((((.((((((((.(((.(.(((((((.......))))))).)..))).)))))))).)))))).))))).)))))))))))))...))))))............)))...))))...))).))).	(-75.41)	0.625	0.75
MIR408c	MIR408c-5p	GCGGGGAACAGACAGAGCAUG	MIR408c-3p	UGCACUGCCUCUUCCCUGGCUG	seg68	Chr11	PLUS	15672110	15672310	UGCACUGCCUCUUCCCUGGCUG	TRUE	0	t22708981	gcggggaacagacagagcaug	aguuugaaaugggcaguuuugggcuuuggggauuggggagaagagcagcggggaacagacagagcaugaauggaguccucaacagacucgaauccuguugugccucuacucaUGCACUGCCUCUUCCCUGGCUGcccucauuauucuaucuccaucccccucuaucuuucuuugcuucucuauuccuuuccuuuuguuguu	..........((((((....(((....((((..((((((..((((((((((((((.((.(((.((((((.(((((.(..((((((.........)))))).).))))).)))))).))).)).)))))).))))).........))).))))))..))))....)))....))))))........................	(-69.10)	0.621	0.908
	MIR408d-3p	UGCACUGCCUCUUCCCUGCC
	MIR408e	UGCACUGCCUCUUCCCUGGC
	MIR408f-3p	CUGCACUGCCUCUUCCCUGGC
	MIR408g	UGCACUGCCUCUUCCCUGGCU
	MIR408h	UGCACUGCCUCUUCCCUGGCUG
	miR4414a-5p	AGCUGCUGACUCGUUGGCUC
MIR473a	MIR473a-5p	UUCUCUCCCUCAAGGGCUUCUGG	MIR473a-3p	CGAGGCCCUAGGGGAGAGUACG	seg90	Chr8	MINUS	1935593	1935740	UUCUCUCCCUCAAGGGCUUCUGG	TRUE	2.59e-116			gaguuggcuuugcucuccaaaaagacauucccuuugcuUUCUCUCCCUCAAGGGCUUCUGGcaauggcaaucaaacaugaauauuuauugcacccguguccgaggcccuaggggagaguacgugaaagguaugucuuugcuaauguuu	..((((((............((((((((.((.((..(...((((((((..((((((((.((((...(((((.(((........)))))))).....)))).)))))))).))))))))...)..)).)).))))))))))))))....	(-56.50)	0.407	0.854
MIR473b	MIR473b-5p	UUCUCUCCCUCAAGGGCUUCGC	MIR473b-3p	gaagccuuuguggaggggaag	seg106	Chr7	MINUS	31136188	31136387	UUCUCUCCCUCAAGGGCUUCGC	TRUE	4.56e-35			accuaaaccaauaaugugauucaacaaguugugugaaguaaauaaaaagcaauaaaagacauacucuuugcuUUCUCUCCCUCAAGGGCUUCGCcaauggcguccgacaucauuucaacgcuuugcucgaagccuuuguggaggggaagccaaagguaugucugucuucuccaaaauacuaaucaacaaaaaaauuauua	.........((((((.(((((.......(((.(.((((..................((((((((.(((((((((((((((..(((((((((((.(((.(((((..((.......)).))))))))..))))))))))).)))))))))).)))))))))))))..)))).))))......)))))........)))))).	(-63.77)	0.531	0.98
MIR477a	MIR477a-5p	UUCUCUCCCUCAAGGGCUUCUGG	MIR477a-3p	CGAGGCCCUAGGGGAGAGUACG	seg90	Chr8	MINUS	1935611	1935710	UUCUCUCCCUCAAGGGCUUCUGG	TRUE	1.66e-86			ccuuugcuUUCUCUCCCUCAAGGGCUUCUGGcaauggcaaucaaacaugaauauuuauugcacccguguccgaggcccuaggggagaguacgugaaaggu	(((((((...((((((((..((((((((.((((...(((((.(((........)))))))).....)))).)))))))).))))))))...)).))))).	(-42.70)	0.407	0.854
MIR477b	MIR477b-5p	cuuccaauauucuuuacauua	MIR477b-3p	AUGUAUGGAGUGUUGGGAGCC	seg92	Chr5	PLUS	16179632	16179782	AUGUAUGGAGUGUUGGGAGCC	TRUE	1.01e-39			agagaagaaacuauuggcaauaauggagaugguuuacaaccucccuuaaaggcuuccaauauucuuuacauuauuguaaaugagauauaAUGUAUGGAGUGUUGGGAGCCcauaaggaagguggaaaagcuucuucaguguuguauucagg	..........((....((((((.((((((.(((((...((((.(((((..(((((((((((((((.((((((((............)))))))).)))))))))))))))..))))).))))....))))))))))).))))))....)).	(-58.20)	0.564	0.891
	MIR4995a	AGGCAGUGGCUUGGUUAAGGG
	MIR5077a	GUUCGCGUCGGGUUCACCA
	MIR5139a	AAACCUGGCUCUGAUACCA
	MIR5141a	AGACCCGACGCGACUGACAGAUAA
MIR5225a	MIR5225a-5p	UCGCAGGAGAGAUGACACCUAC	MIR5225a-3p	UGGUGUCAUUCUCUUGCGAUA	seg120	Chr9	MINUS	30735706	30735905	UCGCAGGAGAGAUGACACCUAC	TRUE	3.84e-25			uaguacauuaagaaaauguuuagacggaaaaagagaucaaaaaaaguuagagaaaucacaUCGCAGGAGAGAUGACACCUACuaagcaauaaucuagcagauuaauuaaaguuggugucauucucuugcgauaugaugucuuuucaacuuauaauuuaugaucuuuugcacuucggucaucaaauuuucuuucaugcuaa	(((((....((((((((.....(((.(((.(((((((((.(((((((((((((.((((.((((((((((((.(((((((.(((......(((((.....))))).....))).))))))))))))))))))).)))).)))))..)))))....))).)))))))))....))).))).....))))))))...))))).	(-69.90)	0.146	0.202
	MIR5225b	UCGCAGGAGAGAUGACACCUUC
	MIR529a	AGAAGAGAGAGAGCACAACCC
	MIR530a	UGCAUUUGCACCUACACCUU
	MIR5538a	ACUGAACUCAAUCACUUGCUGC
	MIR5633a	UAUGAUCAUCAGAAAACAGUG
MIR5653a	MIR5653a-5p	AGUUGAGUUGAGUUGGUA	MIR5653a-3p	ccaacccacuccaacuca	seg119	Chr0	MINUS	3881090	3881237	AGUUGAGUUGAGUUGGUA	TRUE	9.43e-06			gcuuaccaacaugAGUUGAGUUGAGUUGGUAuaauauaccaaccaacucaauguaugaccuaccaacauuaaauguuggugggguugaguugguauauuuuaccaacccacuccaacucacuucaacucucccuucuuccaauguuuu	...........((((((((((.(.(((((((.(((((((((((((((...........(((((((((((...))))))))))))))).))))))))))).)))))))).))).)))))))............................	(-54.10)	0.316	0.684
MIR5653b	MIR5653b-5p	gcgagagagagagcgagagag	MIR5653b-3p	cucucgcucaugcuuucucuc	seg90	Chr0	MINUS	3881117	3881234	GAGAGCGAGAGAGAUAGAGGAUGU	TRUE	3.06e-89			guugagagagagcgagcgagagaGAGAGCGAGAGAGAUAGAGGAUGUuuaugauaaaaugguggcuuucgcuuucgcucucucucgcucaugcuuucucucuuucgcucuaucucucac	..((((((((((((((.((((((((((((((((((((.((((((...((((.((...)).))))...)).))))...))))))))))))....)))))))).)))))))..))))))).	(-55.30)	0.181	0.359
MIR5741a	MIR5741a-5p	acuuuuggucucuauacuuuc	MIR5741a-3p	aaguauaaggacuaaauuguu	seg22	Chr4	PLUS	4101169	4101316	UACAAACUCUAAAGUAUAAGGACU	FALSE	5.65e-57			uaaauuuuagguuauaaaacacuuuuggucucuauacuuucauggaguaacaacuugguccuuauacuuucuucaauagaauagggaccaaauuguUACAAACUCUAAAGUAUAAGGACUaaauuguuacauuguaaaguccaaagac	....((((.((((((((((((..(((((((..((((((((...(..(((((((.(((((((((((.((.........)).))))))))))).)))))))...)...))))))))..))))))).))))...))))))...)).)))).	(-44.80)	0.175	0.243
MIR5741b	MIR5741b-5p	uucauuuuaguauuugaacucuca	MIR5741b-3p	AAAGUAUAAGGACUAAAUUGAACC	seg44	Chr3	MINUS	10341191	10341388	AAAGUAUAAGGACUAAAUUGAACC	TRUE	2.59e-123			uuuuauacuuucaaaauguuuauuuuguuucauguaauuucaacuuugguucauuuuaguauuugaacucucaaaaaaugguuauuuugaucuauuaaaaaugaaaauguaaugaucgaaauaaucacuuuuuaAAAGUAUAAGGACUAAAUUGAACCaaguacaaggaucaaacuaaaccaccuuuguaauauagag	.((((((....((((..(((((.((((.(((.((((........(((((((((.((((((.((((.(((.(.(((((.((((((((((((((.((((...((....)).)))))))))))))))))).))))).).))).)))).)))))).))))))))))))).))).)))).)))))....))))...)))))).	(-49.60)	0.423	0.676
MIR5741c	MIR5741c-5p	auuuagguccuuguugaacuuuc	MIR5741c-3p	AAGUAUAAGGACUAAAUUGAACC	seg40	Chr6	MINUS	20884914	20885111	AGUACAAGGACCAAACUGAAUAUU	TRUE	0			uucaaaauguuuauuuuaguccuuguacuugcaacuuugguucauuuagguccuuguugaacuuucaaaaguggucauuuuggucucuuaaaaaugaaauaaaaaugaaaauaaaaugacuaaaguagucacuuuuuaaaaguauaaggacuaaauugaaccaaaauuaaaAGUACAAGGACCAAACUGAAUAUUuua	...((((((((((.(((.((((((((((((..((.(((((((((.((.(((((((((...(((((.((((((((..(((((((((................................)))))))))..))))))))..)))))))))))))).)).))))))))).))..)))))))))))).))).)))))))))).	(-70.25)	0.447	0.632
	MIR6135a-5p	AAUUGACUAAUAGAAUACUGACAC
	MIR6135b	AAUUGGCCAAUAGAAUACUGACAC
	MIR6136a	UAGACGACGGUUGUAUGACCG
	MIR6173a	AGCCGUAAACGAUGGAUACU
MIR6281a	MIR6281a-5p	uuuucuucuucuucuccgaca	MIR6281a-3p	ugugagagagagcgagagaga	seg102	Chr10	PLUS	12674564	12674732	UGAGUGAGGAAAGAAAGCGAGAGC	TRUE	4.18e-141			uuuuccucccuuuccuucuucugacuccuuuuuuuccuuuuauucuuuucuucuucuucuccgacaauuccgacgcgaccaacuccggucagcgagacugagagcgugugugagagagagcgagagagauagagugggugUGAGUGAGGAAAGAAAGCGAGAGCgagag	.(((((((((((((.((((((..(((((......(((((((((..((((((((((..((((..(((.(((((.(((((((......)))).)))....)).)))..)))..))))))))).)))))..)))))).))).).)))))))))).))))).).))).)))).	(-48.70)	0.572	0.844
MIR6281b	MIR6281b-5p	uccucucucucucucuuuuuuucc	MIR6281b-3p	GAGAGAGAUAGAGUGAUUGUGAGU	seg23	Chr6	PLUS	21399995	21400163	GAGGAAAGGAUGAGAGCGAGAGCA	FALSE	0			ugagagagaccaagaccgagagagagaaagagcgagagcuagagagagCGAGAGUGAGAGCGAGAGCGAGAgagauagaggauguuuaugauaaaauggcaugugugcuuucgcucucgcuuccuuuaguuacucacaaucacucuaucucucucgcucucucucacaaucucgcucucgcucucgcucucucucgcucaccggaguuggucgcuucag	(((.((.((((((..(((.(((.((((.(((((((((((....((((((((((((((((..((((((((((((((((((((((((...((((.(((.((...(((.((....))...)))..))))).))))...)).))).)))))))))))))))))))))))))..))))))))))))))))))))).)))).)))..)))..)))))).))))).	(-119.80)	0.158	0.319
	MIR6300a	GUCGUUGUAGUAUAGUGG
	MIR6478a	CCGACCUUAGCUCAGUUGGUG
	MIR8155a	UAACCUGGCUCUGAUACCA
MIR8175a	MIR8175a-5p	gcgccguugcuggugacu	MIR8175a-3p	UCCCCGGCAACGGCGCCA	seg34	Chr11	MINUS	7036052	7036249	UCCCCGGCAACGGCGCCA	TRUE	6.72e-78			uuuucauuuccacaaauaauuacagaacaacuuuuuggcgccguugcuggugacuugcgaucugucuauuguauauuuuacaacauguuuuuggcgucauccccaguaaaaacuuguuguaagauauacaauagacagaucucaagUCCCCGGCAACGGCGCCAaaaacuuguuguguaauaauuuuggaauuggaaa	.(((((.(((((.((((.((((((.(((((.(((((((((((((((((((.((((((.(((((((((((((((((((((((((((.((((((((.(....).)))...))))).))))))))))))))))))))))))))).)))))).))))))))))))))))))).))))).)))))).))))))))).))))).	(-116.20)	0.523	0.832
MIR8175b	MIR8175b-5p	gcgccguugccggggacu	MIR8175b-3p	UCCCCGGCAACGGCGCCA	seg43	Chr7	MINUS	8467447	8467644	UCCCCGGCAACGGCGCCA	TRUE	2.97e-77			uugugaucugucuauuguaaauuuauacaacaaguuuuuggcgccguugccggggacuugcgaucuguuuauuguucagauuuacaacaaguuuuuucaaaaacuuguuguaaaauauacaauagacagaucgcaagUCCCCGGCAACGGCGCCAaaaacuuguuguggaauauauuguggaaauggaaauuuacaaa	(((((((((.(((((.(((.((((.((((((((((((((((((((((((((((((((((((((((((((((((((.....(((((((((((((((....)))))))))))))))....)))))))))))))))))))))))))))))))))))))))))))))))))))))).))).)))))...)))...)))))).	(-124.00)	0.421	0.669
	MIR8175c	GAUCCCCGGCAACGGCGCCA
MIR827a	MIR827a-5p	uuguuguuggucaucucacc	MIR827a-3p	UUAGAUGACCAUCAACGAAC	seg70	Chr6	MINUS	15915412	15915610	UUAGAUGACCAUCAACGAAC	TRUE	0			ucuuguauuugguugguguugcggauucagaaugagaugaugccuuagccauugauacuuuuguuguuggucaucucaccauccaaauuucauccauuaaagccauuuggUUAGAUGACCAUCAACGAACguuuccauggaaaaaguuggaguuuuguaguaucuauuaacauaugcacucuuuacuucuaccagguaa	.....((((((((.((((.((((.......(((.(((((.((((((..((((.((.((.(((((((.(((((((((.((((......(((........)))......)))).))))))))).))))))).)).)).))))...)))..........))).))))))))......)))).....))))...)))))))).	(-51.02)	0.769	0.894
	MIR827b	UUAGAUGACCAUCAACGAACA
	miR827c	UUAGAUGACCAUCAACGAAAA
MIR828a	MIR828a-5p	UCUUGCUCAAAUGAGUAUUCCA	MIR828a-3p	cgaugcucauuugggcaagaaa	seg97	Chr5	MINUS	9400639	9400790	UCUUGCUCAAAUGAGUAUUCCA	TRUE	0.0482			auguaaaauuuuuauuauccuucuugcaauguuUCUUGCUCAAAUGAGUAUUCCAaacagagcagcaaauguaaauggaaauuaaugcaacucuuugcugcuuugcuucugcgaugcucauuugggcaagaaauguugcaacaaauggaggc	..................((((((((((((((((((((((((((((((((((.(((((((((((((((((((((((....)))..))))....)))))))))))).)).)).))))))))))))))))))))))))))))).....))))).	(-63.30)	1	1
	MIR845a	UAGCUCUGAUACCAAUUGAUA
	miR858a	UUUCGUUGUCUGUUCGACCUU
	MIR858b	UUCGUUGUCUGUUCGACCUUG
	MIR858c	UCUCGUUGUCUGUUCGACCUU
	MIR858d	UUCGUUGUCUGUUCGACCUGA
	MIR858e	CUCGUUGUCUGUUCGACCUUG
	miR894a	CGUUUCACGUCGGGUUCACC

## Sheet: TableS4
Table S4. Number of conserved miRNA genes in watermelon.
miRNA family	Arabidopsis	Rice	Watermelon
miR156/529/535	10	12	13
miR159	3	6	3
miR160	3	6	3
miR162	2	2	1
miR164	3	6	5
miR165/166	9	13	4
miR167	4	10	7
miR168	2	2	0
miR169	14	18	12
miR170/171	4	9	9
miR172	5	4	2
miR319	3	2	2
miR390	2	1	2
miR393	2	2	1
miR394	2	1	2
miR395	6	25	3
miR396	2	8	2
miR397	2	2	1
miR398	3	2	2
miR399	6	11	4
miR403	1	0	0
miR408	1	1	2
miR444	0	6	0
sum	89	149	80

## Sheet: TableS5
Table S5. Frequency of conserved miRNAs in watermelon.
miRNA	Seq	androecium	norm_androecium(RPTM)	petal1	norm_petal1(RPTM)	petal2	norm_petal2(RPTM)	petal3	norm_petal3(RPTM)	leaf1	norm_leaf1(RPTM)	leaf2	norm_leaf2(RPTM)	leaf3	norm_leaf3(RPTM)	leaf4	norm_leaf4(RPTM)	fruit1	norm_fruit1(RPTM)	fruit2	norm_fruit2(RPTM)	fruit3	norm_fruit3(RPTM)	fruit4	norm_fruit4(RPTM)	root1	norm_root1(RPTM)	root2	norm_root2(RPTM)	total	norm_total(RPTM)
MIR166ar	UCGGACCAGGCUUCAUUCCCCC	1320777	697344	8632697	3366664	1360877	541978	2041042	913795	1536649	810045	1120017	595025	1602271	782306	1373762	928135	799956	356424	465306	229906	1079082	480320	584841	303944	793601	451180	924413	482982	23635291	825766
miR166a-3p	UCGGACCAGGCUUCAUUCCCC	1319781	696818	8623274	3362989	1359612	541474	2039325	913026	1535163	809262	1118886	594424	1599555	780980	1372340	927175	799061	356025	464598	229556	1078108	479886	584272	303649	793090	450890	923609	482562	23610674	824906
MIR166as-3p	UCUCGGACCAGGCUUCAUUCC	445391	235157	1585658	618390	565153	225076	562945	252036	101940	53738	63234	33594	93751	45774	80921	54672	815468	363336	639780	316112	1085495	483174	594664	309049	988594	562038	1132502	591703	8755496	305898
MIR319g	UUGGACUGAAGGGAGCUCCCU	54574	28814	63185	24642	47948	19096	39927	17876	3052	1609	1892	1005	2685	1311	3544	2394	59193	26374	59993	29642	64583	28747	57632	29952	50497	28709	27626	14434	536331	18738
miR159a	UUUGGAUUGAAGGGAGCUCUA	37270	19678	61083	23822	23163	9225	44224	19800	36325	19149	28065	14910	36444	17794	23622	15959	48705	21701	27118	13399	52086	23184	31545	16394	31724	18036	30849	16118	512223	17896
MIR319x	UUGGACUGAAGGGAGCUCCCA	42742	22567	57610	22467	41436	16502	33931	15191	2706	1426	1562	830	2176	1062	2972	2008	49065	21861	48654	24040	53091	23632	47521	24697	43602	24789	24771	12942	451839	15786
MIR319m-3p	UUGGACUGAAGGGAGCUCCC	42714	22552	57571	22452	41413	16493	33919	15186	2705	1426	1562	830	2171	1060	2969	2006	48998	21831	48574	24000	53059	23618	47477	24674	43587	24780	24765	12939	451484	15774
MIR319q	CUUGGACUGAAGGGAGCUCCC	42714	22552	57571	22452	41413	16493	33919	15186	2705	1426	1562	830	2171	1060	2969	2006	48998	21831	48574	24000	53059	23618	47477	24674	43587	24780	24765	12939	451484	15774
MIR167m	UGAAGCUGCCAGCAUGAUCUGA	20220	10676	48692	18989	11870	4727	35576	15928	58232	30697	30050	15964	59788	29191	34226	23124	3149	1403	2592	1281	3094	1377	1635	850	3902	2218	4404	2301	317430	11090
miR167c	UGAAGCUGCCAGCAUGAUCUGG	20426	10785	48637	18968	11930	4751	35720	15992	57815	30477	29890	15879	59427	29015	33937	22928	3175	1415	2600	1285	3124	1391	1652	859	3908	2222	4404	2301	316645	11063
MIR167s-5p	UGAAGCUGCCAGCAUGAUCUGC	20225	10678	48588	18949	11850	4719	35473	15882	57874	30508	29907	15889	59470	29036	33962	22945	3149	1403	2595	1282	3092	1376	1635	850	3893	2213	4402	2300	316115	11044
MIR167f-5p	UGAAGCUGCCAGCAUGAUCUG	20194	10662	48553	18935	11830	4711	35441	15867	57802	30470	29878	15873	59371	28988	33923	22919	3148	1403	2591	1280	3092	1376	1633	849	3892	2213	4399	2298	315747	11032
MIR159f-3p	UUUGGAUUGAAGGGAGCUCUU	15958	8426	20172	7867	8897	3543	16873	7554	15479	8160	16247	8631	20463	9991	12486	8436	18615	8294	10773	5323	27533	12255	14648	7613	14895	8468	13142	6866	226181	7902
MIR159n	UUUGGAUUGAAGGGAGCUCUG	15639	8257	19284	7521	8606	3427	16420	7351	15029	7923	15768	8377	20157	9842	12218	8255	17854	7955	10201	5040	26705	11887	14199	7379	14683	8348	12888	6734	219651	7674
MIR159l	UUUGGAUUGAAGGGAGCUCUC	15539	8204	19339	7542	8569	3413	16362	7325	15092	7956	15827	8408	20089	9808	12238	8268	17752	7909	10178	5029	26535	11811	14101	7328	14620	8312	12886	6733	219127	7656
MIR156aaa	GUUGACAGAAGAGAGUGAGCAC	2385	1259	1154	450	1741	693	3905	1748	25412	13396	19150	10174	19192	9370	17086	11544	1763	786	1134	560	2629	1170	1697	882	58441	33225	25773	13466	181462	6340
MIR156ac	UUGACAGAAGAGAGUGAGCAC	2385	1259	1154	450	1741	693	3905	1748	25412	13396	19150	10174	19192	9370	17086	11544	1763	786	1134	560	2629	1170	1697	882	58441	33225	25773	13466	181462	6340
miR396b	UUCCACAGCUUUCUUGAACUU	29984	15831	12213	4763	10019	3990	19649	8797	11919	6283	14452	7678	19376	9460	16106	10881	4503	2006	3823	1889	5520	2457	2630	1367	17098	9721	12086	6315	179378	6267
MIR396n	UUCCACAGCUUUCUUGAACUGU	11539	6092	11362	4431	22192	8838	28527	12772	8719	4596	12867	6836	9010	4399	7434	5023	806	359	910	450	1153	513	782	406	30399	17283	26511	13851	172211	6017
miR396a-5p	UUCCACAGCUUUCUUGAACUG	11496	6070	11327	4417	22135	8815	28472	12747	8707	4590	12840	6821	8985	4387	7423	5015	803	358	910	450	1152	513	776	403	30326	17241	26451	13820	171803	6002
MIR396w	UUCCACGGCUUUCUUGAACUG	3373	1781	4538	1770	4682	1865	4796	2147	26162	13791	21639	11496	31262	15264	20604	13920	747	333	812	401	2047	911	728	378	23432	13322	22456	11733	167278	5844
MIR166am-3p	CUCGGACCAGGCUUCAUUCCC	10079	5322	47416	18492	12888	5133	14798	6625	6217	3277	4319	2295	6694	3268	5334	3604	7216	3215	5356	2646	9016	4013	5494	2855	5988	3404	10102	5278	150917	5273
MIR156ad	UGACAGAAGAGAGUGAGCACU	2139	1129	1149	448	1573	626	3783	1694	18081	9531	13418	7128	13558	6620	12576	8497	1490	664	997	493	2377	1058	1521	790	52717	29971	22172	11584	147551	5155
MIR168b-3p	CCCGCCUUGCAUCAACUGAAU	5719	3020	29669	11571	5498	2190	9422	4218	11867	6256	5623	2987	8862	4327	9001	6081	8200	3654	11653	5758	18284	8139	7211	3748	11495	6535	2966	1550	145470	5082
MIR156z	UGACAGAAGAGAGUGAGCACA	2010	1061	1046	408	1485	591	3564	1596	17711	9336	12787	6793	13063	6378	12314	8320	1422	634	936	462	2209	983	1461	759	52003	29565	21763	11371	143774	5023
MIR156o	CUGACAGAAGAGAGUGAGCAC	1999	1055	1039	405	1481	590	3542	1586	17602	9279	12674	6733	12990	6342	12237	8268	1412	629	933	461	2201	980	1457	757	51733	29411	21626	11299	142926	4994
MIR156i-5p	UGACAGAAGAGAGUGAGCAC	1997	1054	1039	405	1481	590	3541	1585	17592	9274	12660	6726	12978	6336	12226	8260	1412	629	933	461	2199	979	1457	757	51711	29399	21618	11295	142844	4991
MIR166r	UCUCGGACCAGGCUUCAUUC	12126	6402	40026	15610	19831	7898	14842	6645	1057	557	1221	649	1312	641	1043	705	9487	4227	7737	3823	11780	5243	8396	4363	1972	1121	1861	972	132691	4636
MIR166aq	UCGGACCAGGCUUCAUUCCCUU	7657	4043	37539	14640	9863	3928	11256	5039	4525	2385	3558	1890	5933	2897	4356	2943	2946	1313	2287	1130	3924	1747	2820	1466	3807	2164	6017	3144	106488	3720
MIR166ab	UCGGACCAGGCUUCAUUCCCU	7656	4042	37496	14623	9858	3926	11253	5038	4520	2383	3553	1888	5932	2896	4355	2942	2946	1313	2286	1130	3923	1746	2820	1466	3806	2164	6017	3144	106421	3718
MIR166ap	UCGGACCAGGCUUCAUUCCCGU	6550	3458	35168	13715	9323	3713	10489	4696	4256	2244	3103	1649	5089	2485	3978	2688	2464	1098	1941	959	3062	1363	2299	1195	3235	1839	5685	2970	96642	3376
MIR166p-3p	UCGGACCAGGCUUCAUUCCCG	6550	3458	35168	13715	9323	3713	10489	4696	4256	2244	3103	1649	5089	2485	3978	2688	2464	1098	1941	959	3062	1363	2298	1194	3234	1839	5685	2970	96640	3376
MIR166aj-3p	UCGGACCAGGCUUCAUUCCC	6410	3384	34846	13590	9231	3676	10402	4657	4217	2223	3029	1609	4813	2350	3908	2640	2347	1046	1911	944	2904	1293	2204	1145	3157	1795	5645	2949	95024	3320
MIR159g	UUUGGAUUGAAGGGAGCUCCU	2858	1509	9242	3604	7509	2991	7196	3222	11905	6276	6690	3554	6785	3313	7505	5070	5449	2428	3296	1629	2613	1163	5550	2884	6522	3708	8088	4226	91208	3187
MIR171e-5p	UAUUGGCCCGGUUCACUCAGA	521	275	8527	3325	2533	1009	1640	734	14592	7692	9701	5154	14807	7229	14606	9868	2717	1211	1340	662	3278	1459	1881	978	21	12	12	6	76176	2661
miR168a-5p	UCGCUUGGUGCAGGUCGGGAA	2705	1428	9839	3837	4575	1822	4029	1804	5252	2769	4776	2537	3556	1736	3719	2513	2977	1326	4059	2006	5232	2329	2763	1436	2479	1409	1729	903	57690	2016
MIR156ae	UUUGACAGAAGAUAGAGAGCAC	5292	2794	2736	1067	13787	5491	6056	2711	4145	2185	2744	1458	3915	1911	2941	1987	94	42	158	78	130	58	57	30	173	98	114	60	42342	1479
miR156f-5p	UUGACAGAAGAUAGAGAGCAC	5292	2794	2736	1067	13785	5490	6053	2710	4142	2183	2744	1458	3915	1911	2941	1987	94	42	158	78	130	58	57	30	173	98	114	60	42334	1479
miR166l-3p	UCGGACCAGGCUUCAUUCCUC	2916	1540	12934	5044	5107	2034	3986	1785	1526	804	1474	783	2337	1141	1684	1138	1569	699	1090	539	1706	759	1570	816	2155	1225	2259	1180	42313	1478
MIR165b-3p	UCGGACCAGGCUUCAUCCCCC	3186	1682	12488	4870	2803	1116	3192	1429	2082	1098	2225	1182	3573	1745	2290	1547	1723	768	1004	496	3156	1405	1102	573	1786	1015	1440	752	42050	1469
MIR399i-5p	AGGGCUUCUCUCCCUUGGCAGG	1975	1043	23215	9054	125	50	1836	822	543	286	2380	1264	348	170	510	345	573	255	878	434	1457	649	895	465	363	206	497	260	35595	1244
MIR166ae	UCGGACCAGGCUUCAUUCCUU	2166	1144	10088	3934	4381	1745	3251	1456	1066	562	906	481	1437	702	1060	716	1097	489	855	422	1111	495	1157	601	1673	951	1890	987	32138	1123
MIR166t	UCGGACCAGGCUUCAUUCCUA	2169	1145	10100	3939	4378	1744	3249	1455	1066	562	904	480	1433	700	1056	713	1098	489	855	422	1110	494	1156	601	1673	951	1890	987	32137	1123
MIR166ag	UCGGACCAGGCUUCAUUCCU	2161	1141	10080	3931	4378	1744	3247	1454	1063	560	904	480	1432	699	1055	713	1096	488	852	421	1110	494	1155	600	1669	949	1890	987	32092	1121
MIR396ac	UUCCACAGCUUUCUUGAACUA	2397	1266	1800	702	1413	563	2358	1056	577	304	1212	644	1017	497	676	457	119	53	98	48	165	73	48	25	11292	6420	7721	4034	30893	1079
MIR396ad	UUCCACAGCUUUCUUGAACU	2311	1220	1768	690	1363	543	2288	1024	544	287	1180	627	970	474	635	429	105	47	93	46	154	69	43	22	11003	6255	7573	3957	30030	1049
MIR166ai	UCGGACCAGGCUUCAUUCC	1726	911	8607	3357	4080	1625	2849	1276	993	523	812	431	1223	597	930	628	1003	447	753	372	933	415	1043	542	1570	893	1816	949	28338	990
MIR166s	UUGGACCAGGCUUCAUUCCCC	1364	720	7822	3051	1420	566	1795	804	1319	695	1097	583	1693	827	1278	863	779	347	498	246	1215	541	676	351	841	478	854	446	22651	791
MIR156u	UUGACAGAAGAGAGAGAGCACA	380	201	459	179	398	159	824	369	2230	1176	5397	2867	4692	2291	4416	2984	43	19	18	9	32	14	43	22	761	433	701	366	20394	713
MIR156k-5p	UUGACAGAAGAGAGAGAGCAC	379	200	459	179	398	159	822	368	2229	1175	5396	2867	4687	2288	4412	2981	43	19	18	9	32	14	43	22	761	433	700	366	20379	712
MIR396u	UUCCACAGCUUUCUUGAACGU	293	155	275	107	259	103	387	173	121	64	117	62	158	77	98	66	9	4	19	9	23	10	2	1	9764	5551	6772	3538	18297	639
MIR396q	UUCCACAGCUUUCUUGAACAG	236	125	272	106	227	90	396	177	118	62	107	57	119	58	91	61	8	4	16	8	20	9	2	1	9752	5544	6773	3539	18137	634
MIR171f-5p	UAUUGGUCCGGUUCACUCAGA	42	22	599	234	466	186	342	153	2900	1529	2643	1404	3037	1483	2731	1845	391	174	917	453	968	431	688	358	0	0	5	3	15729	550
MIR166q	CGGACCAGGCUUCAUUCCCC	923	487	5555	2166	853	340	1370	613	968	510	680	361	1024	500	846	572	528	235	335	166	686	305	370	192	661	376	707	369	15506	542
MIR166w-3p	UCGAACCAGGCUUCAUUCCCC	943	498	5128	2000	942	375	1268	568	889	469	746	396	1166	569	887	599	545	243	300	148	797	355	410	213	587	334	577	301	15185	531
MIR156l-5p	CUGACAGGAGAUAGAGAGCAC	3152	1664	1240	484	1116	444	2730	1222	851	449	400	213	1095	535	1558	1053	810	361	757	374	674	300	201	104	45	26	76	40	14705	514
MIR166n-5p	GGAAUGUUGUCUGGCUCGAGG	981	518	2497	974	1431	570	2755	1233	1215	640	304	162	707	345	583	394	374	167	516	255	516	230	282	147	299	170	221	115	12681	443
MIR166an	UCGGACCAGGCUUCAUUCUC	858	453	2490	971	1799	716	1009	452	537	283	734	390	910	444	515	348	422	188	372	184	377	168	293	152	521	296	416	217	11253	393
miR162a-3p	UCGAUAAACCUCUGCAUCCAG	467	247	769	300	510	203	528	236	574	303	493	262	630	308	517	349	858	382	953	471	930	414	575	299	505	287	321	168	8630	302
MIR166ao	GGACCAGGCUUCAUUCCCC	467	247	3163	1234	467	186	707	317	512	270	362	192	589	288	461	311	281	125	190	94	357	159	224	116	305	173	333	174	8418	294
miR390a-5p	AAGCUCAGGAGGGAUAGCGCC	71	37	249	97	22	9	81	36	562	296	308	164	475	232	423	286	1150	512	1955	966	1242	553	829	431	110	63	149	78	7626	266
MIR166y-5p	GGAAUGUUGGCUGGCUCGAGG	224	118	1593	621	228	91	315	141	1588	837	256	136	1194	583	681	460	224	100	418	207	465	207	238	124	0	0	1	1	7425	259
MIR396o	UCCACAGCUUUCUUGAACUG	493	260	464	181	617	246	875	392	319	168	507	269	340	166	222	150	10	4	32	16	28	12	37	19	1111	632	1034	540	6089	213
MIR2950a-5p	UUCCAUCUCUUGCACACUGGA	180	95	86	34	104	41	210	94	7	4	1	1	5	2	8	5	1372	611	1647	814	642	286	906	471	154	88	212	111	5534	193
MIR166ac	UCCGGACCAGGCUUCAUUCCC	561	296	926	361	322	128	622	278	181	95	162	86	286	140	138	93	97	43	63	31	181	81	62	32	398	226	635	332	4634	162
MIR156j-5p	CUGACAGAAGAUAGAGAGCAC	806	426	215	84	1037	413	648	290	236	124	266	141	258	126	233	157	8	4	20	10	24	11	3	2	17	10	14	7	3785	132
MIR157c	UGACAGAAGAUAGAGAGCAC	798	421	207	81	999	398	639	286	230	121	258	137	245	120	220	149	7	3	19	9	21	9	2	1	15	9	13	7	3673	128
MIR319j	UUGGACUGAAGGGAGCUCCUUC	370	195	283	110	248	99	262	117	49	26	18	10	59	29	34	23	227	101	200	99	196	87	252	131	712	405	511	267	3421	120
MIR319h	UUGGACUGAAGGGAGCUCCUU	368	194	278	108	245	98	262	117	49	26	18	10	59	29	34	23	226	101	199	98	196	87	248	129	707	402	510	266	3399	119
MIR396d-3p	GUUCAAUAAAGCUGUGGGAAG	165	87	271	106	322	128	373	167	548	289	633	336	299	146	255	172	24	11	24	12	22	10	17	9	260	148	163	85	3376	118
MIR319w	UUUGGACUGAAGGGAGCUCCU	325	172	255	99	217	86	222	99	40	21	19	10	71	35	45	30	195	87	171	84	175	78	221	115	709	403	490	256	3155	110
MIR319s	UUGGACUGAAGGGAGCUCCU	319	168	245	96	207	82	216	97	33	17	14	7	56	27	33	22	189	84	166	82	171	76	213	111	698	397	488	255	3048	106
MIR319v	CUUGGACUGAAGGGAGCUCCU	319	168	245	96	207	82	216	97	33	17	14	7	56	27	33	22	189	84	166	82	171	76	213	111	698	397	488	255	3048	106
MIR396y-5p	UUCCACGGCUUUCUUGAACUU	109	58	117	46	57	23	113	51	222	117	276	147	429	209	260	176	12	5	29	14	73	32	19	10	634	360	641	335	2991	104
MIR167o	UGAAGCUGCCAGCAUGAUCUC	137	72	468	183	186	74	310	139	589	310	226	120	441	215	354	239	26	12	18	9	12	5	13	7	38	22	47	25	2865	100
MIR168g	UCGCUUGGUGCAGGUCGGGAC	130	69	558	218	170	68	209	94	234	123	156	83	103	50	135	91	94	42	198	98	184	82	129	67	97	55	138	72	2535	89
MIR159r	CUUGGAUUGAAGGGAGCUCUA	132	70	239	93	68	27	201	90	140	74	102	54	145	71	103	70	361	161	147	73	275	122	181	94	96	55	128	67	2318	81
MIR858c	UCUCGUUGUCUGUUCGACCUU	77	41	62	24	82	33	61	27	32	17	42	22	48	23	33	22	22	10	15	7	22	10	22	11	745	424	897	469	2160	75
MIR168d	UCGCUUGGUGCAGGUCGGGA	114	60	500	195	125	50	188	84	183	96	123	65	84	41	99	67	77	34	173	85	173	77	103	54	88	50	120	63	2150	75
MIR167j-3p	GGUCAUGCUCUGACAGCCUCACU	203	107	311	121	220	88	222	99	117	62	87	46	105	51	78	53	168	75	212	105	221	98	130	68	11	6	8	4	2093	73
MIR156aw-3p	GCUCUCUAUGCUUCUGUCAUCA	251	133	531	207	543	216	290	130	152	80	67	36	126	62	85	57	2	1	4	2	2	1	5	3	4	2	3	2	2065	72
MIR319k	UUUUGGACUGAAGGGAGCUCC	124	65	159	62	117	47	99	44	34	18	12	6	39	19	28	19	107	48	83	41	72	32	132	69	633	360	426	223	2065	72
MIR319i	AUUGGACUGAAGGGAGCUCC	118	62	149	58	107	43	93	42	45	24	32	17	43	21	45	30	101	45	78	39	69	31	124	64	629	358	424	222	2057	72
MIR157a-3p	GCUCUCUAUGCUUCUGUCAUC	251	133	529	206	542	216	284	127	150	79	67	36	124	61	84	57	2	1	3	1	2	1	1	1	4	2	2	1	2045	71
MIR393c-5p	UCCAAAGGGAUCGCAUUGAUCC	256	135	255	99	314	125	348	156	201	106	264	140	166	81	111	75	16	7	19	9	19	8	19	10	12	7	10	5	2010	70
MIR319p	CUUGGACUGAAGGGAGCUCC	118	62	149	58	107	43	93	42	27	14	7	4	24	12	17	11	101	45	78	39	68	30	124	64	622	354	424	222	1959	68
MIR319r	UUGGACUGAAGGGAGCUCC	118	62	149	58	107	43	93	42	27	14	7	4	24	12	17	11	101	45	78	39	68	30	124	64	622	354	424	222	1959	68
MIR6300a	GUCGUUGUAGUAUAGUGG	191	101	23	9	30	12	78	35	12	6	19	10	6	3	10	7	9	4	5	2	4	2	10	5	707	402	602	315	1706	60
MIR396aa	UUCCACGGCUUUCUUGAACC	5	3	23	9	23	9	30	13	161	85	108	57	146	71	111	75	2	1	6	3	5	2	5	3	452	257	556	290	1633	57
MIR393e	UUCCAAAGGGAUCGCAUUGAUC	194	102	251	98	241	96	272	122	169	89	209	111	135	66	82	55	12	5	16	8	16	7	14	7	11	6	10	5	1632	57
miR393a-5p	UCCAAAGGGAUCGCAUUGAUC	188	99	248	97	238	95	267	120	167	88	209	111	135	66	82	55	12	5	16	8	16	7	14	7	11	6	10	5	1613	56
MIR393d	AUCCAAAGGGAUCGCAUUGAUC	188	99	248	97	238	95	267	120	167	88	209	111	135	66	82	55	12	5	16	8	16	7	14	7	11	6	10	5	1613	56
MIR162f-3p	UCGAUAAACCUCUGCAUCCA	189	100	365	142	131	52	172	77	79	42	85	45	121	59	54	36	61	27	101	50	81	36	54	28	49	28	35	18	1577	55
MIR319t	UUGGGCUGAAGGGAGCUCCC	161	85	210	82	149	59	103	46	6	3	3	2	11	5	12	8	179	80	165	82	171	76	184	96	135	77	74	39	1563	55
MIR159q	AUUGGAUUGAAGGGAGCUCCU	35	18	74	29	47	19	53	24	104	55	90	48	108	53	92	62	129	57	112	55	186	83	170	88	111	63	98	51	1409	49
MIR159o	AUUGGAUUGAAGGGAGCUCCA	34	18	75	29	45	18	53	24	104	55	90	48	108	53	92	62	129	57	111	55	185	82	169	88	111	63	98	51	1404	49
MIR159p	AUUGGAUUGAAGGGAGCUCCG	34	18	74	29	45	18	53	24	104	55	91	48	108	53	92	62	129	57	111	55	185	82	169	88	111	63	98	51	1404	49
miR159c-3p	AUUGGAUUGAAGGGAGCUCC	34	18	74	29	45	18	53	24	104	55	90	48	108	53	92	62	129	57	111	55	185	82	169	88	111	63	98	51	1403	49
MIR167k	UGAAGCUGCCAGCAUGAUCUAA	124	65	295	115	76	30	171	77	147	77	73	39	267	130	104	70	17	8	22	11	23	10	6	3	17	10	23	12	1365	48
MIR167n	UGAAGCUGCCAGCAUGAUCUUA	70	37	175	68	32	13	112	50	238	125	134	71	323	158	116	78	27	12	15	7	31	14	15	8	37	21	22	11	1347	47
MIR167h-5p	UGAAGCUGCCAGCAUGAUCUU	70	37	175	68	32	13	112	50	234	123	129	69	308	150	115	78	27	12	15	7	30	13	15	8	36	20	22	11	1320	46
miR167a-5p	UGAAGCUGCCAGCAUGAUCUA	115	61	281	110	59	23	158	71	146	77	73	39	266	130	102	69	17	8	22	11	20	9	6	3	17	10	23	12	1305	46
miR6281b-3p	GAGAGAGAUAGAGUGAUUGUGAGU	110	58	47	18	123	49	127	57	68	36	175	93	104	51	49	33	61	27	37	18	78	35	82	43	61	35	115	60	1237	43
MIR827b	UUAGAUGACCAUCAACGAACA	3	2	67	26	16	6	27	12	153	81	681	362	93	45	51	34	10	4	11	5	19	8	15	8	38	22	30	16	1214	42
miR827a-3p	UUAGAUGACCAUCAACGAAC	3	2	67	26	16	6	27	12	152	80	676	359	93	45	51	34	10	4	10	5	16	7	15	8	38	22	30	16	1204	42
MIR159e	UUUGGACUGAAGGGAGCUCUA	95	50	99	39	48	19	73	33	27	14	23	12	52	25	23	16	104	46	59	29	143	64	69	36	249	142	106	55	1170	41
MIR858e	CUCGUUGUCUGUUCGACCUUG	41	22	114	44	105	42	141	63	65	34	35	19	39	19	19	13	28	12	17	8	12	5	15	8	224	127	191	100	1046	37
MIR162c	UCGAUAAACCUCUGCAUCCGG	120	63	191	74	74	29	116	52	65	34	40	21	94	46	35	24	53	24	66	33	42	19	49	25	43	24	27	14	1015	35
MIR858b	UUCGUUGUCUGUUCGACCUUG	38	20	104	41	95	38	128	57	62	33	25	13	32	16	18	12	27	12	12	6	12	5	11	6	198	113	165	86	927	32
MIR169t-5p	UGAGCCAAGGAUGACUUGCCU	175	92	51	20	204	81	116	52	37	20	40	21	81	40	49	33	21	9	29	14	34	15	11	6	39	22	15	8	902	32
MIR165a-3p	UCGGACCAGGCUUCAUCCCC	69	36	244	95	58	23	56	25	27	14	36	19	85	42	33	22	45	20	20	10	52	23	22	11	33	19	34	18	814	28
MIR156aa	UGACAGAAGAGAGUGAGCAUA	14	7	0	0	3	1	36	16	58	31	65	35	62	30	59	40	8	4	5	2	10	4	6	3	317	180	170	89	813	28
MIR169r3-5p	UGAGCUAAAGAUGACUUGCCU	171	90	31	12	111	44	189	85	19	10	27	14	37	18	63	43	24	11	50	25	24	11	2	1	13	7	16	8	777	27
miR169n-5p	UAGCCAAAGAUGACUUGCCUG	78	41	392	153	83	33	118	53	13	7	3	2	22	11	19	13	13	6	11	5	6	3	3	2	3	2	1	1	765	27
MIR390c-5p	GAGCUCAGGAGGGAUAGCGCC	1	1	10	4	0	0	0	0	28	15	26	14	32	16	18	12	163	73	147	73	147	65	105	55	14	8	18	9	709	25
miR894a	CGUUUCACGUCGGGUUCACC	13	7	0	0	3	1	14	6	12	6	0	0	2	1	4	3	1	0	0	0	5	2	2	1	334	190	316	165	706	25
MIR6478a	CCGACCUUAGCUCAGUUGGUG	85	45	28	11	108	43	81	36	45	24	32	17	36	18	30	20	27	12	20	10	29	13	18	9	102	58	56	29	697	24
MIR390b	AGCUCAGGAGGGAUAGCGCC	1	1	9	4	0	0	0	0	28	15	26	14	31	15	16	11	162	72	144	71	141	63	103	54	14	8	18	9	693	24
MIR167l	UGAAGCUGCCAGCAUGAUCU	65	34	146	57	29	12	100	45	101	53	51	27	94	46	63	43	2	1	3	1	8	4	2	1	14	8	13	7	691	24
MIR159b-5p	GAGCUCCUUGAAGUCCAAUAG	17	9	43	17	66	26	35	16	59	31	20	11	29	14	48	32	38	17	105	52	39	17	49	25	65	37	47	25	660	23
MIR396ae-3p	GUUCAAUAAAGCUGUGGGAAA	37	20	30	12	35	14	73	33	80	42	128	68	39	19	24	16	1	0	1	0	1	0	0	0	135	77	67	35	651	23
MIR159h-3p	CUUGGAUUGAAGGGAGCUCU	42	22	50	19	12	5	64	29	32	17	56	30	54	26	44	30	65	29	35	17	72	32	44	23	40	23	38	20	648	23
MIR396r-3p	GUUCAAUAAAGCUGUGGGAA	37	20	28	11	35	14	73	33	80	42	123	65	39	19	24	16	1	0	1	0	1	0	0	0	134	76	67	35	643	22
MIR160b-5p	UGCCUGGCUCCCUGUAUGCCAUU	12	6	80	31	7	3	14	6	64	34	23	12	54	26	49	33	101	45	52	26	51	23	71	37	19	11	17	9	614	21
MIR160g	UGCCUGGCUCCCUGUAUGCCAUC	12	6	80	31	7	3	14	6	64	34	23	12	54	26	49	33	101	45	52	26	51	23	71	37	19	11	17	9	614	21
miR160a-5p	UGCCUGGCUCCCUGUAUGCCA	12	6	80	31	7	3	14	6	64	34	23	12	54	26	48	32	101	45	52	26	51	23	71	37	19	11	17	9	613	21
MIR156ax-5p	CUGACAGAAGAGAGUGAGCA	14	7	0	0	3	1	29	13	34	18	45	24	40	20	37	25	3	1	3	1	4	2	5	3	249	142	144	75	610	21
MIR156ah	UUGACAGAAGAUAGAGAGC	222	117	55	21	138	55	100	45	8	4	18	10	27	13	9	6	0	0	0	0	0	0	0	0	4	2	1	1	582	20
MIR156r	CGACAGAAGAGAGUGAGCAC	10	5	6	2	14	6	13	6	67	35	39	21	68	33	61	41	5	2	8	4	15	7	4	2	167	95	57	30	534	19
miR156i6-3p	GCUCUCUCUCUAUCUGUCACC	0	0	0	0	0	0	0	0	1	1	0	0	0	0	0	0	0	0	0	0	1	0	0	0	294	167	226	118	522	18
MIR396f-3p	GCUCAAGAAAGCUGUGGGAAA	13	7	84	33	80	32	56	25	41	22	70	37	77	38	35	24	15	7	2	1	6	3	9	5	18	10	14	7	520	18
MIR156an	UGACAGAAGAGGGUGAGCAC	4	2	7	3	10	4	10	4	38	20	39	21	51	25	45	30	5	2	2	1	8	4	3	2	192	109	80	42	494	17
MIR171j-5p	AGAUGUUGGUCCGGUUCAAUA	16	8	67	26	122	49	25	11	44	23	24	13	49	24	51	34	10	4	42	21	19	8	17	9	3	2	0	0	489	17
MIR159u	CUUGGAUUGAAGGGAGCUCCC	30	16	29	11	36	14	39	17	35	18	18	10	20	10	26	18	40	18	27	13	52	23	52	27	35	20	35	18	474	17
MIR396k-3p	UUCAAUAAAGCUGUGGGAAG	35	18	28	11	39	16	94	42	34	18	46	24	21	10	30	20	5	2	0	0	0	0	3	2	53	30	52	27	440	15
MIR156az	UGACAGAGGAGAGUGAGCAC	9	5	5	2	4	2	11	5	54	28	41	22	33	16	35	24	3	1	2	1	13	6	4	2	168	96	57	30	439	15
MIR5139a	AAACCUGGCUCUGAUACCA	38	20	22	9	15	6	13	6	25	13	3	2	20	10	9	6	28	12	11	5	28	12	7	4	95	54	112	59	426	15
miR171c	UGAUUGAGCCGUGCCAAUAUC	3	2	15	6	49	20	6	3	74	39	89	47	110	54	39	26	6	3	6	3	10	4	14	7	0	0	1	1	422	15
MIR162b-5p	GGAGGCAGCGGUUCAUCGACC	27	14	47	18	4	2	13	6	60	32	25	13	25	12	46	31	12	5	30	15	49	22	35	18	1	1	4	2	378	13
MIR156af	CUGACAGAAGAUAGAGAGCAU	165	87	34	13	103	41	55	25	3	2	0	0	0	0	0	0	0	0	0	0	0	0	0	0	4	2	0	0	364	13
miR156k-3p	GCUCUCUCUUCUUCUGUCAACC	7	4	45	18	24	10	24	11	61	32	60	32	45	22	71	48	3	1	0	0	0	0	0	0	1	1	8	4	349	12
miR398d-3p	UGUGUUCUCAGGUCGCCCCUA	27	14	46	18	19	8	37	17	5	3	1	1	2	1	2	1	0	0	2	1	1	0	1	1	108	61	89	47	340	12
MIR167r-5p	UAAAGCUGCCAGCAUGAUCUGG	22	12	91	35	19	8	40	18	35	18	16	9	62	30	16	11	3	1	1	0	2	1	2	1	11	6	11	6	331	12
miR399g	UGCCAAAGGAGAAUUGCCCUG	81	43	20	8	4	2	32	14	8	4	34	18	17	8	20	14	24	11	10	5	55	24	26	14	0	0	0	0	331	12
MIR172s	UGAGAAUCUUGAUGAUGCUGCAU	0	0	0	0	37	15	30	13	52	27	106	56	35	17	35	24	5	2	1	0	3	1	5	3	17	10	3	2	329	11
MIR156g-5p	UGACAGAAGAGAGGGAGCAC	0	0	0	0	0	0	4	2	0	0	0	0	0	0	1	1	0	0	0	0	0	0	0	0	155	88	168	88	328	11
MIR8155a	UAACCUGGCUCUGAUACCA	28	15	19	7	14	6	11	5	25	13	3	2	17	8	5	3	26	12	10	5	30	13	9	5	63	36	60	31	320	11
MIR166v-5p	GGAAUGUUGUCUGGCUCGGGG	88	46	24	9	24	10	88	39	9	5	1	1	9	4	2	1	1	0	5	2	1	0	4	2	34	19	17	9	307	11
MIR394a-5p	UUGGCAUUCUGUCCACCUCC	35	18	13	5	21	8	18	8	45	24	19	10	36	18	11	7	15	7	14	7	8	4	12	6	38	22	15	8	300	10
MIR408h	UGCACUGCCUCUUCCCUGGCUG	53	28	112	44	11	4	28	13	8	4	0	0	24	12	1	1	5	2	2	1	4	2	1	1	19	11	22	11	290	10
miR167f-3p	GAUCAUAUUGGUAGCUUCACC	52	27	0	0	72	29	42	19	24	13	47	25	13	6	22	15	2	1	5	2	1	0	4	2	1	1	4	2	289	10
miR399i-3p	UGCCAAAGGAGAGUUGCCCUUC	62	33	49	19	6	2	20	9	23	12	41	22	7	3	21	14	11	5	3	1	35	16	6	3	0	0	1	1	285	10
miR167h-3p	GAUCAUGCGGCAGUUUCACC	0	0	1	0	0	0	1	0	58	31	66	35	55	27	37	25	5	2	7	3	16	7	8	4	9	5	6	3	269	9
MIR159v	CUUGGAUUGAAGGGAGCUCCU	13	7	13	5	14	6	25	11	30	16	18	10	19	9	26	18	16	7	6	3	12	5	29	15	20	11	20	10	261	9
MIR159t	UUGGAUUGAAGGGAGCUCCA	12	6	14	5	14	6	25	11	30	16	18	10	19	9	26	18	16	7	6	3	12	5	28	15	20	11	20	10	260	9
MIR172e	AGAAUCUUGAUGAUGCUGCAU	0	0	0	0	30	12	23	10	39	21	77	41	27	13	31	21	5	2	1	0	3	1	5	3	17	10	2	1	260	9
MIR159m	CUUGGAUUGAAGGGAGCUCC	12	6	13	5	14	6	25	11	30	16	18	10	19	9	26	18	16	7	6	3	12	5	28	15	20	11	20	10	259	9
MIR171ad	UUGAGCCGCGCCAAUAUCACU	9	5	6	2	3	1	6	3	29	15	8	4	17	8	29	20	11	5	17	8	4	2	11	6	59	34	46	24	255	9
MIR171aj	UGAUUGAGCCGCGCCAAUAUCU	0	0	11	4	28	11	6	3	56	30	26	14	73	36	27	18	11	5	4	2	6	3	5	3	0	0	0	0	253	9
MIR396p	CACAGCUUUCUUGAACUUUCU	62	33	12	5	9	4	38	17	18	9	14	7	34	17	13	9	8	4	4	2	2	1	9	5	16	9	12	6	251	9
MIR167q-5p	UGAAGCUGCCAACAUGAUCUG	11	6	47	18	9	4	17	8	40	21	38	20	56	27	22	15	1	0	2	1	2	1	1	1	0	0	2	1	248	9
MIR171v-3p	UGAUUGAGCCGCGCCAAUAUC	0	0	11	4	27	11	5	2	55	29	26	14	70	34	25	17	11	5	4	2	6	3	5	3	0	0	0	0	245	9
MIR399p	UGCCAAAGGAGAGUUGCCCUU	48	25	38	15	3	1	16	7	21	11	27	14	3	1	14	9	9	4	3	1	35	16	4	2	0	0	1	1	222	8
MIR395l	CUGAAGUGUUUGGGGGAACUCC	4	2	32	12	29	12	28	13	24	13	1	1	60	29	3	2	7	3	3	1	1	0	7	4	18	10	4	2	221	8
MIR169r-5p	UGAGCCAAAGAUGACUUGCCU	24	13	11	4	45	18	43	19	6	3	13	7	18	9	13	9	6	3	20	10	5	2	3	2	4	2	9	5	220	8
MIR473a-5p	UUCUCUCCCUCAAGGGCUUCUGG	6	3	29	11	36	14	27	12	10	5	0	0	8	4	5	3	0	0	3	1	0	0	1	1	44	25	43	22	212	7
MIR169o-3p	CGAACUCUUCUCCAUCAUUCUAGA	14	7	52	20	6	2	16	7	5	3	1	1	11	5	3	2	28	12	20	10	15	7	21	11	10	6	6	3	208	7
MIR156y-5p	UGACAGAAGAGAGCGAGCAC	2	1	0	0	2	1	3	1	10	5	28	15	23	11	22	15	1	0	1	0	7	3	0	0	85	48	21	11	205	7
MIR395i	UUGAAGUGUUUGGGGGAACUC	4	2	39	15	24	10	28	13	19	10	0	0	51	25	1	1	5	2	3	1	4	2	8	4	16	9	2	1	204	7
MIR160c-5p	UGCCUGGCUCCCUGUAUGCCG	1	1	32	12	2	1	6	3	28	15	10	5	13	6	14	9	35	16	16	8	8	4	15	8	10	6	3	2	193	7
miR395a	CUGAAGUGUUUGGGGGAACUC	4	2	32	12	24	10	28	13	19	10	0	0	51	25	1	1	5	2	3	1	1	0	7	4	15	9	2	1	192	7
MIR395h	AUGAAGUGUUUGGGGGAACUC	4	2	32	12	24	10	28	13	19	10	0	0	51	25	1	1	5	2	3	1	1	0	7	4	15	9	2	1	192	7
MIR395k	GUGAAGUGUUUGGGGGAACUC	4	2	32	12	24	10	28	13	19	10	0	0	51	25	1	1	5	2	3	1	1	0	7	4	15	9	2	1	192	7
MIR395m	UGAAGUGUUUGGGGGAACUC	4	2	32	12	24	10	28	13	19	10	0	0	51	25	1	1	5	2	3	1	1	0	7	4	15	9	2	1	192	7
MIR156aq-3p	GCUCACUUCUCUUUCUGUCAGC	7	4	41	16	6	2	10	4	28	15	12	6	22	11	29	20	1	0	9	4	0	0	1	1	15	9	9	5	190	7
MIR8175c	GAUCCCCGGCAACGGCGCCA	41	22	3	1	2	1	4	2	2	1	0	0	6	3	2	1	0	0	4	2	1	0	3	2	52	30	65	34	185	6
MIR1515a	UCAUUUUUGCGUGCAAUGAUCC	1	1	3	1	25	10	7	3	18	9	6	3	13	6	9	6	5	2	14	7	16	7	11	6	23	13	28	15	179	6
MIR319e-5p	GAGCUUUCUUCAGUCCACUC	17	9	24	9	24	10	15	7	0	0	0	0	0	0	2	1	18	8	17	8	11	5	25	13	10	6	7	4	170	6
MIR160i	UGCCUGGCUCCCUGUAUGCC	1	1	28	11	2	1	5	2	27	14	8	4	13	6	14	9	30	13	13	6	5	2	11	6	9	5	2	1	168	6
miR390a-3p	CGCUAUCCAUCCUGAGUUUCC	0	0	0	0	0	0	5	2	5	3	5	3	13	6	19	13	36	16	40	20	24	11	13	7	0	0	0	0	160	6
MIR3630b-3p	UUUGGGAAUCUCUCUGAUGCAC	2	1	9	4	1	0	2	1	3	2	0	0	2	1	0	0	3	1	2	1	1	0	5	3	41	23	88	46	159	6
MIR156al-5p	UUGACAGAAGAUAGAGGGCAC	14	7	6	2	38	15	32	14	21	11	18	10	15	7	9	6	0	0	2	1	1	0	0	0	1	1	0	0	157	5
MIR156ai	UGACAGAAGAGAGUGAGUAC	2	1	9	4	0	0	4	2	10	5	9	5	15	7	10	7	1	0	5	2	4	2	3	2	51	29	17	9	140	5
MIR156ar	UGACAGAAGAGAGAGAGCACA	0	0	0	0	2	1	3	1	10	5	44	23	36	18	22	15	0	0	0	0	0	0	0	0	14	8	8	4	139	5
MIR5141a	AGACCCGACGCGACUGACAGAUAA	19	10	12	5	3	1	5	2	9	5	0	0	13	6	17	11	17	8	14	7	13	6	4	2	8	5	1	1	135	5
MIR156m	UGACAGAAGAGAGAGAGCAC	0	0	0	0	2	1	1	0	10	5	44	23	35	17	18	12	0	0	0	0	0	0	0	0	14	8	8	4	132	5
MIR166u	UCGGGCCAGGCUUCAUCCCCC	14	7	35	14	11	4	9	4	4	2	12	6	9	4	3	2	1	0	8	4	12	5	3	2	3	2	7	4	131	5
miR5741b-3p	AAAGUAUAAGGACUAAAUUGAACC	9	5	0	0	8	3	7	3	2	1	19	10	15	7	3	2	19	8	14	7	10	4	16	8	4	2	4	2	130	5
MIR169o-5p	UAGCCAAAAAUGACUUGCCUGC	15	8	78	30	4	2	3	1	3	2	0	0	0	0	1	1	8	4	8	4	1	0	1	1	1	1	1	1	124	4
miR156g-3p	GCUCUCUAUCUGUCUGUCACC	0	0	0	0	0	0	0	0	0	0	0	0	0	0	0	0	0	0	0	0	0	0	1	1	33	19	80	42	114	4
miR171a	UUGAGCCGUGCCAAUAUCACG	3	2	2	1	22	9	5	2	17	9	20	11	10	5	13	9	2	1	13	6	5	2	2	1	0	0	0	0	114	4
miR319a	UUGGACUGAAGGGUGCUCCCU	13	7	4	2	6	2	4	2	0	0	0	0	1	0	1	1	11	5	14	7	21	9	13	7	19	11	1	1	108	4
MIR171ac-3p	UUGAGCCGCGUCAAUAUCUCU	0	0	3	1	13	5	2	1	4	2	22	12	2	1	0	0	0	0	0	0	2	1	0	0	38	22	19	10	105	4
miR408a	AUGCACUGCCUCUUCCCUGGC	19	10	29	11	3	1	14	6	0	0	3	2	4	2	2	1	3	1	3	1	0	0	6	3	7	4	12	6	105	4
MIR156at	UUGACAGAAGAUGGAGAGCAC	18	10	8	3	25	10	16	7	5	3	6	3	11	5	10	7	0	0	0	0	0	0	0	0	0	0	1	1	100	3
MIR399k-5p	GUGCAAUUCUCCUUUGGCAAC	26	14	43	17	0	0	5	2	2	1	10	5	7	3	0	0	1	0	0	0	2	1	1	1	0	0	0	0	97	3
MIR319o-3p	UUGGACUGAAGGGUGCUCCC	13	7	3	1	6	2	4	2	0	0	0	0	1	0	1	1	10	4	12	6	16	7	9	5	18	10	1	1	94	3
MIR168i-3p	CCUGCCUUGCAUCAACUGAAU	3	2	5	2	7	3	8	4	5	3	6	3	8	4	6	4	4	2	13	6	9	4	7	4	4	2	8	4	93	3
miR4414a-5p	AGCUGCUGACUCGUUGGCUC	30	16	49	19	4	2	7	3	0	0	0	0	0	0	0	0	0	0	2	1	0	0	1	1	0	0	0	0	93	3
miR398b	UGUGUUCUCAGGUCGCCCCUG	10	5	5	2	7	3	7	3	0	0	0	0	0	0	2	1	1	0	1	0	0	0	1	1	35	20	20	10	89	3
MIR156ao	UGACAGAAGAGAAUGAGCAC	2	1	0	0	1	0	0	0	12	6	3	2	9	4	7	5	2	1	0	0	2	1	8	4	33	19	6	3	85	3
MIR172c-5p	GUAGCAUUAUCAAGAUUCACA	1	1	0	0	10	4	16	7	12	6	13	7	18	9	6	4	2	1	0	0	0	0	0	0	1	1	5	3	84	3
MIR172f	AGAAUCUUGAUGAUGCUGCAG	0	0	0	0	11	4	6	3	19	10	9	5	4	2	7	5	5	2	2	1	3	1	7	4	9	5	1	1	83	3
miR156l-3p	GCUCUCUAUACUUCUGUCAUCA	7	4	7	3	21	8	26	12	3	2	0	0	7	3	6	4	0	0	2	1	2	1	0	0	0	0	0	0	81	3
MIR167g-5p	UGAGGCUGUCAGAGCAUGACCU	0	0	5	2	4	2	4	2	7	4	2	1	8	4	7	5	2	1	13	6	5	2	19	10	0	0	0	0	76	3
MIR156am-3p	UGCUCACUUCUCUUUCUGUCAUC	3	2	14	5	0	0	5	2	11	6	12	6	8	4	1	1	0	0	0	0	0	0	0	0	11	6	7	4	72	3
MIR172t	AGAAUCUUGAUGAUGCUGCA	0	0	0	0	6	2	6	3	17	9	8	4	4	2	7	5	1	0	0	0	3	1	4	2	9	5	1	1	66	2
MIR166af	UCGGACCAGGCUCCAUUCCUU	5	3	18	7	11	4	6	3	2	1	4	2	3	1	1	1	3	1	1	0	1	0	1	1	5	3	4	2	65	2
MIR171g-5p	CGAUGUUGGGGCAGUUCAAUC	0	0	0	0	2	1	0	0	12	6	12	6	17	8	14	9	0	0	0	0	2	1	2	1	2	1	1	1	64	2
MIR398c-5p	CAGAGGAGUGAGCCAGAGAACA	3	2	0	0	16	6	4	2	4	2	0	0	2	1	0	0	0	0	3	1	6	3	2	1	20	11	4	2	64	2
MIR171n	UUGAGCCGCGUCAAUAUCUCC	0	0	3	1	6	2	1	0	2	1	18	10	0	0	0	0	0	0	0	0	0	0	0	0	12	7	20	10	62	2
MIR396l-3p	GCUCAAGAAAGCUGUGGGAGA	6	3	4	2	27	11	9	4	2	1	1	1	4	2	5	3	0	0	0	0	2	1	1	1	0	0	1	1	62	2
MIR169ab	UGAGCCAAGGAUGACUUGCCGGU	6	3	11	4	13	5	5	2	0	0	5	3	3	1	2	1	1	0	2	1	3	1	4	2	4	2	2	1	61	2
miR169c	UGAGCCAAGGAUGACUUGCCG	6	3	11	4	13	5	5	2	0	0	5	3	3	1	2	1	1	0	2	1	3	1	4	2	4	2	2	1	61	2
MIR172d-3p	AGAAUCUUGAUGAUGCUGCGU	0	0	0	0	6	2	5	2	17	9	8	4	4	2	7	5	1	0	0	0	3	1	4	2	5	3	1	1	61	2
MIR172r-3p	AGAAUCUUGAUGAUGCUGC	0	0	0	0	6	2	5	2	17	9	8	4	4	2	7	5	1	0	0	0	3	1	4	2	5	3	1	1	61	2
MIR156au-5p	UGAUAGAAGAGAGUGAGCAC	1	1	0	0	1	0	0	0	9	5	4	2	8	4	6	4	1	0	0	0	1	0	1	1	19	11	9	5	60	2
miR156i5-3p	GCUCACUUCUCUCUCUGUCAGA	7	4	17	7	3	1	6	3	6	3	0	0	0	0	2	1	0	0	2	1	1	0	1	1	6	3	9	5	60	2
MIR399o	UGCCAAAGGAGAUUUGCCCGG	19	10	8	3	8	3	2	1	0	0	5	3	3	1	2	1	0	0	0	0	9	4	3	2	0	0	1	1	60	2
miR172b-3p	AGAAUCUUGAUGAUGCUG	0	0	0	0	6	2	5	2	16	8	8	4	4	2	7	5	1	0	0	0	3	1	3	2	5	3	1	1	59	2
MIR396v-3p	CUCAAGAAAGCUGUGGGAGA	6	3	4	2	24	10	9	4	2	1	0	0	4	2	4	3	0	0	0	0	2	1	1	1	0	0	1	1	57	2
MIR399u	UGCCAAAGGAGAGUUGCCCUA	7	4	4	2	1	0	4	2	4	2	12	6	0	0	12	8	8	4	0	0	4	2	0	0	0	0	0	0	56	2
miR8175a-3p	UCCCCGGCAACGGCGCCA	15	8	0	0	0	0	2	1	0	0	0	0	3	1	2	1	0	0	1	0	0	0	0	0	15	9	18	9	56	2
miR156i3-3p	GCUCACUUCUCUUUCUGUCAG	3	2	14	5	0	0	3	1	4	2	5	3	5	2	1	1	0	0	0	0	0	0	0	0	12	7	5	3	52	2
MIR159w	UUUGGAUUGAAAGGAGCUCUU	6	3	6	2	2	1	7	3	2	1	1	1	4	2	1	1	4	2	2	1	9	4	3	2	5	3	0	0	52	2
MIR164j	UGGAGAAGCAGGGCACGUGCU	9	5	15	6	2	1	9	4	0	0	3	2	0	0	2	1	3	1	4	2	5	2	0	0	0	0	0	0	52	2
MIR473b-5p	UUCUCUCCCUCAAGGGCUUCGC	0	0	0	0	0	0	12	5	8	4	5	3	3	1	8	5	0	0	1	0	0	0	0	0	5	3	4	2	46	2
miR164a2-3p	CAUGUGCCCGUCUUCCCCAUC	0	0	3	1	0	0	1	0	4	2	0	0	13	6	0	0	0	0	3	1	0	0	2	1	9	5	10	5	45	2
MIR166aa-3p	UCGGACCAGGCUUCAAUCCCU	3	2	14	5	5	2	6	3	2	1	2	1	2	1	2	1	1	0	2	1	0	0	1	1	1	1	4	2	45	2
MIR393b-5p	UUCCAAAGGGAUCGCAUUGAU	7	4	6	2	7	3	7	3	7	4	0	0	1	0	1	1	0	0	0	0	5	2	0	0	0	0	4	2	45	2
MIR170a-5p	UAUUGGCCUGGUUCACUCAGA	1	1	3	1	2	1	0	0	10	5	9	5	10	5	4	3	1	0	0	0	4	2	0	0	0	0	0	0	44	2
MIR5225a-5p	UCGCAGGAGAGAUGACACCUAC	2	1	0	0	0	0	0	0	16	8	0	0	0	0	0	0	0	0	0	0	0	0	0	0	15	9	10	5	43	2
miR156j-3p	GCUCUCUGUUCUUCUGUCGUC	4	2	10	4	4	2	3	1	2	1	0	0	4	2	7	5	0	0	0	0	8	4	0	0	0	0	0	0	42	1
MIR156ak-3p	UGCUUACUCUCUAUCUGUCACC	0	0	0	0	0	0	0	0	0	0	0	0	0	0	0	0	0	0	0	0	0	0	0	0	25	14	16	8	41	1
MIR156ay-3p	GCUUACUCUCUAUCUGUCACC	0	0	0	0	0	0	0	0	0	0	0	0	0	0	0	0	0	0	0	0	0	0	0	0	25	14	16	8	41	1
MIR160d-3p	GCGUAUGAGGAGCCAUGCAUA	1	1	0	0	2	1	2	1	3	2	0	0	2	1	1	1	2	1	8	4	11	5	7	4	0	0	0	0	39	1
MIR398g-3p	UGUGUUCUCAGGUCGCCCCCG	2	1	4	2	0	0	2	1	0	0	0	0	0	0	0	0	0	0	0	0	0	0	0	0	16	9	14	7	38	1
MIR2111d-5p	UAAUCUGCAUCCUGAGGUUUA	3	2	3	1	6	2	3	1	0	0	7	4	12	6	0	0	0	0	1	0	2	1	0	0	0	0	0	0	37	1
miR160b-3p	UGGCGUAUGAGGAGCCAAGCAUA	0	0	0	0	0	0	0	0	1	1	0	0	1	0	2	1	2	1	16	8	6	3	4	2	3	2	1	1	36	1
MIR160f-3p	GCGUAUGAGGAGCCAAGCAUA	0	0	0	0	0	0	0	0	1	1	0	0	1	0	2	1	2	1	16	8	6	3	4	2	3	2	1	1	36	1
miR2111b-3p	CCCUCGGGUUGCAGAUUACC	2	1	11	4	0	0	4	2	13	7	0	0	5	2	1	1	0	0	0	0	0	0	0	0	0	0	0	0	36	1
MIR396i-3p	GUUCAAGAAAGCUGUGGGAAA	4	2	3	1	4	2	3	1	6	3	6	3	3	1	1	1	0	0	0	0	0	0	0	0	6	3	0	0	36	1
MIR168e	UCGCUUGGUGCAGGUCGGG	0	0	17	7	1	0	2	1	0	0	1	1	1	0	2	1	0	0	1	0	2	1	1	1	5	3	2	1	35	1
miR5741c-3p	AAGUAUAAGGACUAAAUUGAACC	1	1	0	0	0	0	1	0	0	0	0	0	4	2	0	0	11	5	0	0	8	4	5	3	4	2	1	1	35	1
MIR169aa	UAGCCAAAAAUGACUUGCCUG	1	1	28	11	0	0	0	0	0	0	0	0	0	0	0	0	2	1	1	0	0	0	0	0	0	0	1	1	33	1
miR473a-3p	CGAGGCCCUAGGGGAGAGUACG	0	0	14	5	0	0	0	0	1	1	0	0	0	0	2	1	0	0	2	1	0	0	0	0	3	2	10	5	32	1
miR477b-3p	AUGUAUGGAGUGUUGGGAGCC	1	1	17	7	8	3	3	1	0	0	0	0	0	0	0	0	0	0	0	0	0	0	0	0	2	1	0	0	31	1
MIR159i-5p	GAGCUCCUUGAAGUCCAAUUG	0	0	0	0	4	2	5	2	2	1	4	2	0	0	0	0	4	2	6	3	5	2	0	0	0	0	0	0	30	1
MIR159j-5p	GAGCUCCUUGAAGUCCAAUU	0	0	0	0	4	2	5	2	2	1	4	2	0	0	0	0	4	2	6	3	5	2	0	0	0	0	0	0	30	1
MIR3630a-3p	UGUGGGAAUCUCUCUGAUGCUU	0	0	0	0	0	0	0	0	0	0	0	0	0	0	0	0	0	0	0	0	2	1	0	0	7	4	21	11	30	1
miR393a-3p	UCAUGCCAUCUCUUUGGAUU	0	0	0	0	1	0	4	2	2	1	4	2	7	3	7	5	0	0	1	0	2	1	1	1	0	0	0	0	29	1
MIR395d-5p	GUUCCCUUCCAAGCACUUCAGA	10	5	0	0	3	1	5	2	2	1	0	0	5	2	1	1	1	0	0	0	0	0	0	0	2	1	0	0	29	1
MIR162e	UCGAUAAGCCUCUGCAUCCAG	2	1	0	0	1	0	0	0	0	0	7	4	1	0	1	1	1	0	4	2	4	2	1	1	3	2	2	1	27	1
MIR171p	UUGAGCCGCGUCAAUAUCUCA	0	0	3	1	3	1	0	0	0	0	14	7	0	0	0	0	0	0	0	0	0	0	0	0	3	2	4	2	27	1
MIR166z-3p	UCGGAUCAGGCUUCAUUCCUC	1	1	5	2	4	2	4	2	2	1	0	0	1	0	1	1	1	0	0	0	3	1	2	1	1	1	1	1	26	1
MIR319l	UGGACUGAAGGGAGCUCCUUC	2	1	4	2	1	0	0	0	0	0	0	0	0	0	0	0	6	3	3	1	1	0	1	1	3	2	5	3	26	1
MIR156aj	UGACAGAAGAAAGUGAGCAC	3	2	0	0	0	0	1	0	1	1	0	0	3	1	1	1	0	0	1	0	1	0	1	1	11	6	2	1	25	1
MIR396g-3p	AAGCUCAAGAAAGCUGUGGGA	4	2	0	0	4	2	7	3	0	0	0	0	2	1	4	3	0	0	0	0	2	1	1	1	0	0	1	1	25	1
miR397a-5p	UCAUUGAGUGCAGCGUUGAUG	12	6	0	0	0	0	9	4	0	0	0	0	1	0	0	0	0	0	0	0	2	1	0	0	0	0	1	1	25	1
MIR169u-5p	UGAGCCAAGGAUGACUUGCCA	0	0	7	3	8	3	0	0	0	0	5	3	0	0	0	0	0	0	1	0	0	0	1	1	0	0	2	1	24	1
MIR169ah	CAGCCAAGGAUGACUUGCCUA	19	10	0	0	1	0	2	1	0	0	0	0	0	0	0	0	0	0	0	0	0	0	0	0	0	0	1	1	23	1
miR167a-3p	GAUCAUAUGGUAGCUUCACC	0	0	0	0	16	6	0	0	0	0	0	0	0	0	1	1	2	1	0	0	1	0	2	1	0	0	0	0	22	1
MIR168c	UCGCUUGGUGCAGGUCGAGAA	2	1	2	1	3	1	1	0	1	1	1	1	2	1	2	1	2	1	2	1	2	1	0	0	1	1	1	1	22	1
MIR399h-5p	GGGCAAUCUCUUUCUUGGCAGG	3	2	6	2	0	0	3	1	0	0	6	3	0	0	0	0	0	0	0	0	4	2	0	0	0	0	0	0	22	1
MIR159s	UUUGGUUUGAAGGGAGCUCUA	1	1	6	2	5	2	0	0	1	1	0	0	0	0	4	3	2	1	0	0	1	0	0	0	1	1	0	0	21	1
MIR171ab	UUGAGCCGUGCCAAUAUCACU	0	0	0	0	6	2	1	0	3	2	5	3	0	0	0	0	1	0	3	1	0	0	0	0	0	0	2	1	21	1
miR172a	GGAAUCUUGAUGAUGCUGCAG	0	0	0	0	2	1	0	0	0	0	0	0	1	0	2	1	0	0	0	0	1	0	1	1	5	3	8	4	20	1
MIR172j	UGGAAUCUUGAUGAUGCUGCAG	0	0	0	0	2	1	0	0	0	0	0	0	1	0	2	1	0	0	0	0	1	0	1	1	5	3	8	4	20	1
MIR172k	GGAAUCUUGAUGAUGCUGCAGCAG	0	0	0	0	2	1	0	0	0	0	0	0	1	0	2	1	0	0	0	0	1	0	1	1	5	3	8	4	20	1
MIR2111b-5p	UAAUCUGCAUCCUGAGGUUU	2	1	3	1	1	0	3	1	0	0	3	2	6	3	0	0	0	0	0	0	2	1	0	0	0	0	0	0	20	1
MIR2111c	UAAUCUGCAUCCUGAGGUUUG	2	1	3	1	1	0	3	1	0	0	3	2	6	3	0	0	0	0	0	0	2	1	0	0	0	0	0	0	20	1
MIR390d-3p	CGCUAUCCAUCCUGAGUUUCA	0	0	0	0	0	0	8	4	0	0	0	0	0	0	0	0	1	0	3	1	1	0	3	2	0	0	4	2	20	1
miR399a	UGCCAAAGGAGAGUUGCCCUG	5	3	4	2	0	0	1	0	0	0	4	2	0	0	0	0	0	0	0	0	6	3	0	0	0	0	0	0	20	1
MIR408g	UGCACUGCCUCUUCCCUGGCU	5	3	9	4	1	0	0	0	1	1	0	0	0	0	0	0	0	0	0	0	0	0	0	0	2	1	2	1	20	1
MIR169af	UGAGCCAAAGAUGACUUGCCGG	0	0	0	0	5	2	7	3	0	0	0	0	1	0	0	0	2	1	0	0	2	1	0	0	1	1	0	0	18	1
MIR169z	UGAGCCAAAGAUGACUUGCCG	0	0	0	0	5	2	7	3	0	0	0	0	1	0	0	0	2	1	0	0	2	1	0	0	1	1	0	0	18	1
MIR171ag-3p	UUGAGCCGUGCCAAUAUCAC	0	0	0	0	6	2	0	0	3	2	5	3	0	0	0	0	1	0	3	1	0	0	0	0	0	0	0	0	18	1
MIR171ai-3p	UUGAGCCGUGCCAAUAUCACA	0	0	0	0	6	2	0	0	3	2	5	3	0	0	0	0	1	0	3	1	0	0	0	0	0	0	0	0	18	1
miR164a-3p	CACGUGCUCCCUUUCUCCAAC	0	0	0	0	0	0	0	0	4	2	0	0	5	2	3	2	0	0	0	0	1	0	4	2	0	0	0	0	17	1
MIR398f	UGUGUUCUCAGGUCACCCCUC	0	0	7	3	0	0	0	0	5	3	0	0	0	0	3	2	1	0	0	0	0	0	0	0	0	0	1	1	17	1
MIR408e	UGCACUGCCUCUUCCCUGGC	5	3	9	4	0	0	0	0	0	0	0	0	0	0	0	0	0	0	0	0	0	0	0	0	1	1	2	1	17	1
MIR408f-3p	CUGCACUGCCUCUUCCCUGGC	5	3	9	4	0	0	0	0	0	0	0	0	0	0	0	0	0	0	0	0	0	0	0	0	1	1	2	1	17	1
MIR6173a	AGCCGUAAACGAUGGAUACU	0	0	0	0	0	0	1	0	3	2	3	2	3	1	5	3	2	1	0	0	0	0	0	0	0	0	0	0	17	1
MIR156aab	UGUCAGAAGAGAGUGAGCAC	0	0	0	0	0	0	0	0	4	2	0	0	4	2	1	1	0	0	0	0	0	0	1	1	4	2	2	1	16	1
MIR156ag	UGACAGAAGAGAGGGAGCA	0	0	0	0	0	0	0	0	0	0	0	0	0	0	0	0	0	0	0	0	0	0	0	0	2	1	14	7	16	1
MIR162d	UUGAUAAACCUCUGCAUCCAG	1	1	0	0	0	0	0	0	2	1	1	1	0	0	2	1	5	2	1	0	1	0	2	1	1	1	0	0	16	1
MIR396j	UUCAAGAAAGCUGUGGGAAAA	4	2	3	1	0	0	3	1	0	0	5	3	1	0	0	0	0	0	0	0	0	0	0	0	0	0	0	0	16	1
MIR171t	UGAUUGAGCCGCGUCAAUAUC	0	0	3	1	4	2	4	2	2	1	0	0	0	0	0	0	0	0	0	0	0	0	0	0	1	1	1	1	15	1
miR397a-3p	UCAGCGCUGCAUUCAAUUACG	4	2	0	0	6	2	0	0	0	0	0	0	0	0	0	0	0	0	0	0	0	0	5	3	0	0	0	0	15	1
miR164a3-3p	CACGUGCUCCACUUCUCCAAC	3	2	1	0	2	1	0	0	0	0	0	0	0	0	0	0	2	1	3	1	2	1	1	1	0	0	0	0	14	0
miR169a	CAGCCAAGGAUGACUUGCCGG	7	4	0	0	2	1	1	0	0	0	0	0	3	1	0	0	0	0	0	0	0	0	0	0	0	0	1	1	14	0
MIR172g-3p	GGAAUCUUGAUGAUGCUGCAU	0	0	0	0	2	1	2	1	1	1	0	0	2	1	0	0	0	0	0	0	0	0	1	1	3	2	3	2	14	0
MIR399y	UGCCAAAGGAGAAUUGCCCGG	4	2	1	0	0	0	0	0	0	0	3	2	1	0	0	0	0	0	0	0	3	1	1	1	0	0	0	0	13	0
MIR167d-5p	UCAAGCUGCCAGCAUGAUCUAA	1	1	3	1	0	0	0	0	0	0	0	0	0	0	0	0	2	1	0	0	6	3	0	0	0	0	0	0	12	0
miR408b-3p	AUGCUCUGUCUGUUCCCCGCU	4	2	2	1	0	0	1	0	0	0	0	0	1	0	3	2	0	0	1	0	0	0	0	0	0	0	0	0	12	0
MIR5077a	GUUCGCGUCGGGUUCACCA	0	0	3	1	0	0	1	0	1	1	0	0	0	0	0	0	0	0	0	0	1	0	1	1	3	2	1	1	11	0
miR5741a-3p	AAGUAUAAGGACUAAAUUGUU	1	1	0	0	0	0	0	0	0	0	5	3	0	0	0	0	0	0	0	0	0	0	5	3	0	0	0	0	11	0
MIR858a	UUUCGUUGUCUGUUCGACCUU	0	0	0	0	1	0	2	1	1	1	0	0	0	0	0	0	2	1	0	0	0	0	0	0	4	2	1	1	11	0
MIR169o3-3p	AGGCAGUUAUUUUGGCUAAC	0	0	10	4	0	0	0	0	0	0	0	0	0	0	0	0	0	0	0	0	0	0	0	0	0	0	0	0	10	0
MIR172h	GGGAAUCUUGAUGAUGCUGCA	0	0	0	0	2	1	0	0	0	0	0	0	1	0	0	0	0	0	0	0	0	0	1	1	3	2	3	2	10	0
MIR172q	GGAAUCUUGAUGAUGCUGCA	0	0	0	0	2	1	0	0	0	0	0	0	1	0	0	0	0	0	0	0	0	0	1	1	3	2	3	2	10	0
MIR398e	CGUGUUCUCAGGUCGCCCCUG	6	3	0	0	0	0	0	0	0	0	0	0	0	0	0	0	0	0	0	0	0	0	0	0	3	2	1	1	10	0
MIR399q	AGGGCUUCUCUCCAUUGGCAGG	0	0	6	2	0	0	0	0	0	0	2	1	2	1	0	0	0	0	0	0	0	0	0	0	0	0	0	0	10	0
MIR5538a	ACUGAACUCAAUCACUUGCUGC	0	0	0	0	0	0	0	0	6	3	0	0	0	0	0	0	3	1	0	0	0	0	0	0	0	0	1	1	10	0
MIR164f-5p	UGGAGAAGCAGGGCACGUGCG	3	2	6	2	0	0	0	0	0	0	0	0	0	0	0	0	0	0	0	0	0	0	0	0	0	0	0	0	9	0
MIR166o-5p	GGAAUGCUGUCUGGUUCGAGA	0	0	0	0	0	0	1	0	1	1	0	0	1	0	0	0	1	0	1	0	4	2	0	0	0	0	0	0	9	0
miR169n-3p	GGCAGUCGUCUUAGGCUAAU	0	0	7	3	2	1	0	0	0	0	0	0	0	0	0	0	0	0	0	0	0	0	0	0	0	0	0	0	9	0
MIR390g	AAGCUCAGGAGGGAUAGCGUC	0	0	0	0	0	0	0	0	3	2	1	1	0	0	0	0	0	0	1	0	1	0	3	2	0	0	0	0	9	0
MIR396h	CUCCACGGCUUUCUUGAACUU	0	0	0	0	0	0	0	0	0	0	1	1	2	1	0	0	1	0	0	0	0	0	0	0	2	1	3	2	9	0
MIR5225b	UCGCAGGAGAGAUGACACCUUC	0	0	0	0	0	0	0	0	2	1	0	0	0	0	0	0	0	0	0	0	0	0	0	0	6	3	1	1	9	0
MIR5633a	UAUGAUCAUCAGAAAACAGUG	0	0	0	0	1	0	1	0	0	0	6	3	0	0	0	0	1	0	0	0	0	0	0	0	0	0	0	0	9	0
MIR156w-3p	GCUCACUUCUCUCUCUGUCAGU	0	0	0	0	0	0	2	1	0	0	0	0	2	1	0	0	0	0	0	0	0	0	0	0	4	2	0	0	8	0
miR167d-3p	AGAUCAUAUGGCAGUUUCACC	0	0	0	0	0	0	1	0	1	1	0	0	6	3	0	0	0	0	0	0	0	0	0	0	0	0	0	0	8	0
MIR390i-5p	AAGCUCAGGAGGGAUAGCACC	0	0	0	0	0	0	0	0	2	1	1	1	0	0	0	0	0	0	1	0	1	0	3	2	0	0	0	0	8	0
MIR396af	UUCCACAGGCUUUCUUGAACUG	0	0	0	0	0	0	0	0	0	0	7	4	1	0	0	0	0	0	0	0	0	0	0	0	0	0	0	0	8	0
MIR4995a	AGGCAGUGGCUUGGUUAAGGG	1	1	0	0	0	0	6	3	0	0	0	0	0	0	0	0	0	0	0	0	0	0	0	0	0	0	1	1	8	0
miR164a-5p	UGGAGAAGCAGGGCACGUGCA	0	0	6	2	0	0	0	0	0	0	0	0	0	0	1	1	0	0	0	0	0	0	0	0	0	0	0	0	7	0
MIR164g-5p	UGGAGAAGCAGGGCACGUGCAA	0	0	6	2	0	0	0	0	0	0	0	0	0	0	1	1	0	0	0	0	0	0	0	0	0	0	0	0	7	0
MIR166x-5p	GGAACGUUGGCUGGCUCGAGG	0	0	3	1	0	0	0	0	1	1	0	0	0	0	0	0	0	0	2	1	1	0	0	0	0	0	0	0	7	0
MIR169ac	CAGCCAAGGAUGACUUGCCGU	3	2	0	0	2	1	1	0	0	0	0	0	0	0	0	0	0	0	0	0	0	0	0	0	0	0	1	1	7	0
MIR169v-5p	CAGCCAAGGAUGACUUGCCGA	3	2	0	0	2	1	1	0	0	0	0	0	0	0	0	0	0	0	0	0	0	0	0	0	0	0	1	1	7	0
MIR169x	UCAGCCAAGGAUGACUUGCCG	3	2	0	0	2	1	1	0	0	0	0	0	0	0	0	0	0	0	0	0	0	0	0	0	0	0	1	1	7	0
MIR396s-5p	UCCACAGGCUUUCUUGAACUG	0	0	0	0	0	0	0	0	0	0	7	4	0	0	0	0	0	0	0	0	0	0	0	0	0	0	0	0	7	0
MIR396z	CUCCACAGGCUUUCUUGAACUG	0	0	0	0	0	0	0	0	0	0	7	4	0	0	0	0	0	0	0	0	0	0	0	0	0	0	0	0	7	0
MIR399s	UGCCAAAGGAGAUUUGCCCAG	3	2	0	0	1	0	2	1	0	0	0	0	0	0	0	0	0	0	0	0	0	0	1	1	0	0	0	0	7	0
MIR845a	UAGCUCUGAUACCAAUUGAUA	1	1	0	0	1	0	0	0	0	0	3	2	0	0	0	0	2	1	0	0	0	0	0	0	0	0	0	0	7	0
MIR858d	UUCGUUGUCUGUUCGACCUGA	0	0	0	0	0	0	2	1	1	1	0	0	0	0	0	0	2	1	0	0	0	0	0	0	2	1	0	0	7	0
MIR156ab	ACAGAAGAUAGAGAGCACAG	0	0	4	2	0	0	0	0	2	1	0	0	0	0	0	0	0	0	0	0	0	0	0	0	0	0	0	0	6	0
MIR156ap-3p	GCUCACUUCUCUCUCUGUCAGC	0	0	0	0	0	0	2	1	0	0	0	0	0	0	0	0	0	0	0	0	0	0	0	0	4	2	0	0	6	0
MIR159d-5p	GAGCUCUCUUCAGUCCAGUC	1	1	2	1	0	0	3	1	0	0	0	0	0	0	0	0	0	0	0	0	0	0	0	0	0	0	0	0	6	0
MIR159k	UUGCAUAUCUCAGGAGCUUCA	0	0	0	0	4	2	0	0	0	0	0	0	0	0	0	0	0	0	0	0	1	0	0	0	1	1	0	0	6	0
MIR164d	UGGAGAAGCAGGGCACGUGAG	0	0	6	2	0	0	0	0	0	0	0	0	0	0	0	0	0	0	0	0	0	0	0	0	0	0	0	0	6	0
MIR164e-5p	UGGAGAAGCAGGGCACGUGUG	0	0	6	2	0	0	0	0	0	0	0	0	0	0	0	0	0	0	0	0	0	0	0	0	0	0	0	0	6	0
MIR164h	UGGAGAAGCAGGGCACGUGC	0	0	6	2	0	0	0	0	0	0	0	0	0	0	0	0	0	0	0	0	0	0	0	0	0	0	0	0	6	0
MIR164i	UGGAGAAGCAGGGCACGUGAA	0	0	6	2	0	0	0	0	0	0	0	0	0	0	0	0	0	0	0	0	0	0	0	0	0	0	0	0	6	0
MIR169p-5p	AAGCCAAGGAUGAAUUGCCGG	0	0	0	0	0	0	2	1	0	0	0	0	3	1	0	0	0	0	0	0	0	0	0	0	0	0	1	1	6	0
MIR171aa	UUGAGCCGCGCCAAUAUCAC	0	0	0	0	0	0	0	0	0	0	0	0	1	0	0	0	0	0	0	0	0	0	1	1	4	2	0	0	6	0
MIR171h-5p	CGAUAUUGGUGAGGUUCAAUC	0	0	0	0	0	0	0	0	0	0	0	0	2	1	3	2	0	0	0	0	0	0	0	0	0	0	1	1	6	0
MIR171u	UGAUUGAGCCGUGCCAAUAUU	0	0	0	0	0	0	0	0	0	0	1	1	1	0	3	2	0	0	0	0	0	0	0	0	0	0	1	1	6	0
MIR171x	UUGAGCCGCGCCAAUAUCACA	0	0	0	0	0	0	0	0	0	0	0	0	1	0	0	0	0	0	0	0	0	0	1	1	4	2	0	0	6	0
MIR172l	UGAAUCUUGAUGAUGCUGCAU	0	0	0	0	1	0	2	1	1	1	0	0	0	0	0	0	0	0	0	0	0	0	0	0	2	1	0	0	6	0
MIR399v	CGCCAAAGGAGAGUUGCCCUU	3	2	0	0	0	0	0	0	0	0	3	2	0	0	0	0	0	0	0	0	0	0	0	0	0	0	0	0	6	0
MIR5653a-5p	AGUUGAGUUGAGUUGGUA	0	0	0	0	0	0	1	0	1	1	0	0	0	0	1	1	0	0	0	0	0	0	2	1	0	0	1	1	6	0
MIR164b-5p	UGGAGAGGCAGGGCACAUGCU	4	2	0	0	0	0	0	0	0	0	0	0	0	0	0	0	0	0	1	0	0	0	0	0	0	0	0	0	5	0
MIR166ah-5p	GGGAUGUUGUCUGGCUCGACA	0	0	0	0	0	0	1	0	0	0	0	0	0	0	0	0	0	0	0	0	0	0	0	0	4	2	0	0	5	0
MIR171r	UGAUUGAGCCGUGCCAAUAU	0	0	0	0	0	0	0	0	0	0	0	0	1	0	3	2	0	0	0	0	0	0	0	0	0	0	1	1	5	0
MIR172n	UGAAUCUUGAUGAUGCUGCAC	0	0	0	0	0	0	1	0	2	1	0	0	0	0	0	0	0	0	0	0	0	0	0	0	2	1	0	0	5	0
MIR172p-3p	GAAUCUUGAUGAUGCUGCAU	0	0	0	0	0	0	2	1	1	1	0	0	0	0	0	0	0	0	0	0	0	0	0	0	2	1	0	0	5	0
MIR390h-3p	CGCUAUCCAUCCUGAGUUUC	0	0	0	0	0	0	0	0	0	0	0	0	0	0	0	0	1	0	1	0	0	0	3	2	0	0	0	0	5	0
MIR156as-5p	CGACAGAAGAGAGUGAGCAUA	0	0	0	0	0	0	0	0	0	0	1	1	0	0	0	0	0	0	0	0	0	0	0	0	3	2	0	0	4	0
MIR169ad	CAGCCAAGGAUGACUUGCC	3	2	0	0	0	0	0	0	0	0	0	0	0	0	0	0	0	0	0	0	0	0	0	0	0	0	1	1	4	0
MIR169r-3p	GCAAGUUGUCUUUAGCUUACU	0	0	0	0	1	0	3	1	0	0	0	0	0	0	0	0	0	0	0	0	0	0	0	0	0	0	0	0	4	0
MIR172m-5p	AGUGGAGCAUCAUCAAGAUUCACA	0	0	0	0	0	0	0	0	0	0	0	0	0	0	0	0	0	0	2	1	0	0	0	0	0	0	2	1	4	0
MIR172o-5p	GGAGCAUCAUCAAGAUUCACA	0	0	0	0	0	0	0	0	0	0	0	0	0	0	0	0	0	0	2	1	0	0	0	0	0	0	2	1	4	0
MIR319u-5p	AGAGCUUCCUUCAGCCCACUC	3	2	0	0	0	0	0	0	1	1	0	0	0	0	0	0	0	0	0	0	0	0	0	0	0	0	0	0	4	0
MIR398h	GGUGUUCUCAGGUCGCCCCUG	0	0	0	0	0	0	0	0	0	0	0	0	0	0	0	0	0	0	0	0	0	0	0	0	3	2	1	1	4	0
MIR399aa	CGCCAAAGGAGAAUUGCCCUG	0	0	0	0	0	0	3	1	0	0	0	0	0	0	0	0	0	0	0	0	1	0	0	0	0	0	0	0	4	0
MIR403a-3p	UUAGAUUCACGCACAAACUCG	1	1	0	0	0	0	0	0	0	0	0	0	0	0	0	0	0	0	1	0	0	0	1	1	0	0	1	1	4	0
MIR408c-5p	GCGGGGAACAGACAGAGCAUG	0	0	0	0	1	0	1	0	0	0	0	0	0	0	0	0	0	0	0	0	0	0	2	1	0	0	0	0	4	0
MIR827c	UUAGAUGACCAUCAACGAAAA	0	0	0	0	0	0	0	0	0	0	4	2	0	0	0	0	0	0	0	0	0	0	0	0	0	0	0	0	4	0
MIR156av	UUGACAGAAGAAAGAGAGCAC	0	0	0	0	0	0	0	0	1	1	0	0	1	0	0	0	0	0	0	0	0	0	0	0	1	1	0	0	3	0
MIR156t-3p	GCUCACUUCUCUCUCUGUCACC	0	0	0	0	0	0	2	1	0	0	0	0	0	0	0	0	0	0	0	0	0	0	0	0	1	1	0	0	3	0
MIR157b-3p	GCUCUCUAUACUUCUGUCACC	1	1	2	1	0	0	0	0	0	0	0	0	0	0	0	0	0	0	0	0	0	0	0	0	0	0	0	0	3	0
MIR159x-3p	UUUGGAGUGAAGGGAGCUCUG	0	0	1	0	0	0	1	0	0	0	0	0	0	0	0	0	0	0	0	0	1	0	0	0	0	0	0	0	3	0
MIR166ak-5p	GGAAUGUUGUUUGGCUCGAGG	1	1	0	0	1	0	0	0	0	0	0	0	0	0	0	0	0	0	0	0	0	0	0	0	0	0	1	1	3	0
MIR167p	GGAAGCUGCCAGCAUGAUCCU	0	0	0	0	2	1	0	0	1	1	0	0	0	0	0	0	0	0	0	0	0	0	0	0	0	0	0	0	3	0
MIR168j	AUUCAGUUGAUGCAAGGCGGGAUC	0	0	0	0	0	0	0	0	0	0	0	0	0	0	0	0	0	0	0	0	0	0	3	2	0	0	0	0	3	0
MIR171af-3p	UGAUUGAGCCGCGCCAAUAU	0	0	0	0	1	0	0	0	0	0	0	0	2	1	0	0	0	0	0	0	0	0	0	0	0	0	0	0	3	0
MIR171d-5p	AAGGUAUUGACGUGUCUCAAUU	0	0	0	0	1	0	0	0	0	0	0	0	0	0	0	0	0	0	0	0	0	0	0	0	0	0	2	1	3	0
MIR171l-5p	AGGUAUUGACGUGUCUCAAUU	0	0	0	0	1	0	0	0	0	0	0	0	0	0	0	0	0	0	0	0	0	0	0	0	0	0	2	1	3	0
miR2916a	UGGGGACUCGAAGACGAUCAUAU	2	1	1	0	0	0	0	0	0	0	0	0	0	0	0	0	0	0	0	0	0	0	0	0	0	0	0	0	3	0
MIR390f	UAAAGCUCAGGAGGGAUAGCG	0	0	0	0	0	0	0	0	2	1	0	0	0	0	0	0	0	0	0	0	0	0	1	1	0	0	0	0	3	0
MIR396e-5p	UCCCACAGCUUUAUUGAACUG	0	0	0	0	0	0	1	0	0	0	0	0	0	0	1	1	0	0	0	0	0	0	0	0	1	1	0	0	3	0
miR398c-3p	UUCUCAGGUCACCCCUCUGGG	1	1	0	0	1	0	0	0	0	0	0	0	0	0	0	0	0	0	0	0	1	0	0	0	0	0	0	0	3	0
MIR399ac	CGCCAAAGGAGAGUUGCCCUG	3	2	0	0	0	0	0	0	0	0	0	0	0	0	0	0	0	0	0	0	0	0	0	0	0	0	0	0	3	0
MIR399x	CGCCAAAGGAGAGUUGCCCUC	3	2	0	0	0	0	0	0	0	0	0	0	0	0	0	0	0	0	0	0	0	0	0	0	0	0	0	0	3	0
MIR529a	AGAAGAGAGAGAGCACAACCC	0	0	0	0	0	0	1	0	0	0	0	0	0	0	2	1	0	0	0	0	0	0	0	0	0	0	0	0	3	0
MIR6135b	AAUUGGCCAAUAGAAUACUGACAC	1	1	1	0	0	0	1	0	0	0	0	0	0	0	0	0	0	0	0	0	0	0	0	0	0	0	0	0	3	0
MIR1511a	AACCAGGCUCUGAUACCAUG	0	0	0	0	0	0	0	0	2	1	0	0	0	0	0	0	0	0	0	0	0	0	0	0	0	0	0	0	2	0
MIR156h-5p	UAGCCAAGGAUGACUUGCCUG	2	1	0	0	0	0	0	0	0	0	0	0	0	0	0	0	0	0	0	0	0	0	0	0	0	0	0	0	2	0
MIR156p-3p	GCUCACUCCUCUUUCUGUCAGC	0	0	0	0	0	0	1	0	0	0	0	0	0	0	0	0	0	0	0	0	0	0	0	0	0	0	1	1	2	0
MIR156s	UGACAGAAGAGAGAGAGCAG	0	0	0	0	0	0	0	0	0	0	0	0	0	0	0	0	0	0	0	0	0	0	0	0	2	1	0	0	2	0
MIR156v	UGACAGAAGAGAGAGAGCAU	0	0	0	0	0	0	0	0	0	0	0	0	0	0	0	0	0	0	0	0	0	0	0	0	2	1	0	0	2	0
MIR156x-3p	GCUCGCUUCUCUUUCUGUCAGC	0	0	1	0	0	0	0	0	0	0	0	0	0	0	0	0	0	0	0	0	0	0	1	1	0	0	0	0	2	0
MIR158a-3p	UCCCAAAUGUAGACAAAGCA	0	0	0	0	0	0	0	0	0	0	0	0	0	0	0	0	0	0	0	0	0	0	2	1	0	0	0	0	2	0
MIR158b-3p	UCCCAAAUGUAGACAAAGC	0	0	0	0	0	0	0	0	0	0	0	0	0	0	0	0	0	0	0	0	0	0	2	1	0	0	0	0	2	0
MIR160h	UGCCUGGCUCCCUGCAUGCCA	0	0	0	0	0	0	0	0	0	0	1	1	0	0	0	0	0	0	0	0	0	0	0	0	0	0	1	1	2	0
MIR160j	CGCCUGGCUCCCUGUAUGCCA	0	0	1	0	0	0	0	0	0	0	0	0	0	0	0	0	1	0	0	0	0	0	0	0	0	0	0	0	2	0
miR164b-3p	AUGUGCCCUUCUUCUCCAAC	0	0	0	0	0	0	2	1	0	0	0	0	0	0	0	0	0	0	0	0	0	0	0	0	0	0	0	0	2	0
MIR164c-5p	UUGGAGAAGUGGAGCACGUGCA	0	0	0	0	0	0	0	0	2	1	0	0	0	0	0	0	0	0	0	0	0	0	0	0	0	0	0	0	2	0
MIR166ad	UCGGACCAGGCAUCAUUCCUU	1	1	0	0	1	0	0	0	0	0	0	0	0	0	0	0	0	0	0	0	0	0	0	0	0	0	0	0	2	0
MIR166al-5p	GGAAUGUUGUCUGGCACGAGG	0	0	0	0	0	0	0	0	0	0	0	0	0	0	0	0	0	0	1	0	0	0	0	0	1	1	0	0	2	0
MIR167e-5p	AAAGGUGAAGCUACCAUAUGAUCU	0	0	0	0	0	0	0	0	0	0	0	0	2	1	0	0	0	0	0	0	0	0	0	0	0	0	0	0	2	0
MIR169p-3p	GGCAAUUCCAUUCUUGGCUAA	0	0	0	0	0	0	2	1	0	0	0	0	0	0	0	0	0	0	0	0	0	0	0	0	0	0	0	0	2	0
MIR169y	UAGCCAAGGAUGACUUGCCUGC	2	1	0	0	0	0	0	0	0	0	0	0	0	0	0	0	0	0	0	0	0	0	0	0	0	0	0	0	2	0
MIR171o	UGAGCCGUGCCAAUAUCACGA	0	0	0	0	0	0	0	0	0	0	0	0	2	1	0	0	0	0	0	0	0	0	0	0	0	0	0	0	2	0
MIR171q	UUGAGCCGCGUCAAUAUCUUA	0	0	0	0	0	0	0	0	0	0	0	0	0	0	0	0	0	0	0	0	0	0	0	0	1	1	1	1	2	0
MIR171s	AUGAGCCGUGCCAAUAUCACG	0	0	0	0	0	0	0	0	0	0	0	0	2	1	0	0	0	0	0	0	0	0	0	0	0	0	0	0	2	0
MIR171w-3p	GGAUUGAGCCGCGUCAAUAUC	0	0	0	0	0	0	0	0	0	0	0	0	0	0	0	0	0	0	0	0	0	0	0	0	1	1	1	1	2	0
miR319c	UUGGACUGAAAGGAGCUCCU	0	0	2	1	0	0	0	0	0	0	0	0	0	0	0	0	0	0	0	0	0	0	0	0	0	0	0	0	2	0
MIR393f	CAUCCAAAGGGAUCGCAUUGA	0	0	0	0	0	0	0	0	0	0	0	0	0	0	0	0	0	0	0	0	2	1	0	0	0	0	0	0	2	0
MIR396t	UCCCACGGCUUUCUUGAACUU	0	0	0	0	0	0	0	0	0	0	0	0	1	0	0	0	0	0	0	0	0	0	0	0	1	1	0	0	2	0
MIR399r	UGCCAAAGGAGAGCUGCCCUA	0	0	0	0	0	0	2	1	0	0	0	0	0	0	0	0	0	0	0	0	0	0	0	0	0	0	0	0	2	0
MIR399t	UGCCAAAGGAGAGCUGCCCUG	0	0	0	0	0	0	2	1	0	0	0	0	0	0	0	0	0	0	0	0	0	0	0	0	0	0	0	0	2	0
miR5225a-3p	UGGUGUCAUUCUCUUGCGAUA	1	1	0	0	0	0	0	0	0	0	0	0	0	0	0	0	0	0	0	0	0	0	0	0	0	0	1	1	2	0
MIR5741c-5p	AUUUAGGUCCUUGUUGAACUUUC	0	0	0	0	0	0	2	1	0	0	0	0	0	0	0	0	0	0	0	0	0	0	0	0	0	0	0	0	2	0
MIR828a-5p	UCUUGCUCAAAUGAGUAUUCCA	0	0	0	0	1	0	0	0	0	0	0	0	0	0	0	0	0	0	1	0	0	0	0	0	0	0	0	0	2	0
MIR156n-3p	GCUCACCUCUCUUUCUGUCAGU	0	0	0	0	0	0	0	0	0	0	0	0	0	0	0	0	0	0	0	0	0	0	0	0	0	0	1	1	1	0
MIR156q-3p	UGCUCACCUCUCUUUCUGUCAGU	0	0	0	0	0	0	0	0	0	0	0	0	0	0	0	0	0	0	0	0	0	0	0	0	0	0	1	1	1	0
MIR160e	GCCUGGCUCCCUGUAUGCCAU	0	0	0	0	0	0	0	0	0	0	0	0	0	0	0	0	1	0	0	0	0	0	0	0	0	0	0	0	1	0
MIR167i	UCAAGCUGCCAGCAUGAUCUA	1	1	0	0	0	0	0	0	0	0	0	0	0	0	0	0	0	0	0	0	0	0	0	0	0	0	0	0	1	0
MIR168f	UUGCUUGGUGCUGGUCGGGAA	0	0	1	0	0	0	0	0	0	0	0	0	0	0	0	0	0	0	0	0	0	0	0	0	0	0	0	0	1	0
MIR168h-5p	UCGCUUGGUGCAGAUCGGGAC	0	0	0	0	0	0	0	0	0	0	1	1	0	0	0	0	0	0	0	0	0	0	0	0	0	0	0	0	1	0
MIR169ae	AAGCCAAGGAUGACUUGCCUA	0	0	0	0	1	0	0	0	0	0	0	0	0	0	0	0	0	0	0	0	0	0	0	0	0	0	0	0	1	0
MIR169ag	UAGCCAAGGAUGACUUGCCGG	1	1	0	0	0	0	0	0	0	0	0	0	0	0	0	0	0	0	0	0	0	0	0	0	0	0	0	0	1	0
MIR169w	AAGCCAAGGAUGACUUGCCUG	0	0	0	0	1	0	0	0	0	0	0	0	0	0	0	0	0	0	0	0	0	0	0	0	0	0	0	0	1	0
MIR171ae	UGGUUGAGCCGCGCCAAUAUC	0	0	0	0	0	0	0	0	0	0	1	1	0	0	0	0	0	0	0	0	0	0	0	0	0	0	0	0	1	0
MIR171ah-3p	UGACUGAGCCGUGCCAAUAUC	0	0	0	0	0	0	0	0	0	0	0	0	0	0	0	0	0	0	0	0	1	0	0	0	0	0	0	0	1	0
MIR171k-5p	UGUUGGAACGGUUCAAUCAAA	0	0	0	0	0	0	0	0	0	0	0	0	0	0	0	0	0	0	0	0	0	0	0	0	1	1	0	0	1	0
MIR171m	UGAUUGAGCCGCACCAAUAUC	0	0	0	0	0	0	0	0	0	0	0	0	0	0	1	1	0	0	0	0	0	0	0	0	0	0	0	0	1	0
MIR171y	AGAUUGAGCCGCGCCAAUAUC	0	0	0	0	0	0	0	0	0	0	0	0	1	0	0	0	0	0	0	0	0	0	0	0	0	0	0	0	1	0
MIR171z	GGAUUGAGCCGCGCCAAUAUC	0	0	0	0	0	0	0	0	0	0	0	0	1	0	0	0	0	0	0	0	0	0	0	0	0	0	0	0	1	0
MIR172i	AGAAUCUUGAUGAUGCGGCAA	0	0	0	0	0	0	0	0	1	1	0	0	0	0	0	0	0	0	0	0	0	0	0	0	0	0	0	0	1	0
MIR319f-5p	AGAGCUUUCUUCGGUCCACUC	0	0	0	0	0	0	0	0	0	0	0	0	0	0	0	0	0	0	0	0	0	0	0	0	1	1	0	0	1	0
MIR319n-5p	AGAGCUUCCUUCAGUCCACUC	0	0	0	0	0	0	0	0	0	0	0	0	0	0	0	0	0	0	0	0	1	0	0	0	0	0	0	0	1	0
MIR390e-3p	CGCUAUCCAUCCUGAGUUUUA	0	0	0	0	0	0	0	0	0	0	0	0	0	0	0	0	0	0	0	0	0	0	1	1	0	0	0	0	1	0
MIR395b-5p	GUUCCCUUGAGCACUUCAUU	0	0	0	0	0	0	0	0	0	0	0	0	1	0	0	0	0	0	0	0	0	0	0	0	0	0	0	0	1	0
MIR395e	CUGAAGUGUUUGGGGGGACUC	0	0	0	0	0	0	1	0	0	0	0	0	0	0	0	0	0	0	0	0	0	0	0	0	0	0	0	0	1	0
MIR395f	UUGAAGUGUUUGGGGGGACUC	0	0	0	0	0	0	1	0	0	0	0	0	0	0	0	0	0	0	0	0	0	0	0	0	0	0	0	0	1	0
MIR395g	UGAAGUGUUUGGGGGAACUUU	0	0	0	0	0	0	0	0	0	0	0	0	0	0	0	0	0	0	0	0	0	0	0	0	1	1	0	0	1	0
MIR395j	AUGAAGUGUUUGGGGGAACUU	0	0	0	0	0	0	0	0	0	0	0	0	0	0	0	0	0	0	0	0	0	0	0	0	1	1	0	0	1	0
MIR396ab-3p	GUCCAAGAAAGCUGUGGGAAA	0	0	0	0	0	0	0	0	0	0	1	1	0	0	0	0	0	0	0	0	0	0	0	0	0	0	0	0	1	0
MIR396ag-3p	GUUCAAGAAAGCUGUGGAAGA	0	0	0	0	0	0	0	0	0	0	0	0	0	0	0	0	1	0	0	0	0	0	0	0	0	0	0	0	1	0
MIR396c-5p	UCCCACAGCUUUAUUGAACCG	0	0	0	0	0	0	1	0	0	0	0	0	0	0	0	0	0	0	0	0	0	0	0	0	0	0	0	0	1	0
MIR396m	AAGAAAGCUGUGGGAGAAUAUGGC	1	1	0	0	0	0	0	0	0	0	0	0	0	0	0	0	0	0	0	0	0	0	0	0	0	0	0	0	1	0
MIR396x-3p	CUCAAGAAAGCCGUGGGAAAA	0	0	0	0	1	0	0	0	0	0	0	0	0	0	0	0	0	0	0	0	0	0	0	0	0	0	0	0	1	0
MIR397b-5p	UCAUUGAGCGCAGCGUUGAUG	1	1	0	0	0	0	0	0	0	0	0	0	0	0	0	0	0	0	0	0	0	0	0	0	0	0	0	0	1	0
MIR398d-5p	GGGUCGUCCCGAGAACACAUG	0	0	0	0	0	0	0	0	0	0	0	0	0	0	0	0	0	0	0	0	0	0	0	0	1	1	0	0	1	0
MIR399ab	UGCCAAAGGAGAUUUGCCCCU	0	0	0	0	0	0	0	0	0	0	0	0	0	0	0	0	0	0	0	0	0	0	1	1	0	0	0	0	1	0
MIR399l	UGCCAAAGGAGAUUUGCCCUG	0	0	0	0	0	0	0	0	0	0	0	0	0	0	0	0	0	0	0	0	0	0	1	1	0	0	0	0	1	0
MIR399m	UGCCAAAGGAGAUUUGCCCCG	0	0	0	0	0	0	0	0	0	0	0	0	0	0	0	0	0	0	0	0	0	0	1	1	0	0	0	0	1	0
MIR399n	UGCCAAAGGAGAUUUGCCUCG	0	0	0	0	0	0	0	0	0	0	0	0	0	0	0	0	0	0	0	0	0	0	1	1	0	0	0	0	1	0
MIR399w	UCUGCCAAAGGAGAAUUGCCC	0	0	0	0	0	0	0	0	0	0	0	0	1	0	0	0	0	0	0	0	0	0	0	0	0	0	0	0	1	0
MIR399z	UGCCAAAGGAGAAUUGCCC	0	0	0	0	0	0	0	0	0	0	0	0	1	0	0	0	0	0	0	0	0	0	0	0	0	0	0	0	1	0
MIR408d-3p	UGCACUGCCUCUUCCCUGCC	1	1	0	0	0	0	0	0	0	0	0	0	0	0	0	0	0	0	0	0	0	0	0	0	0	0	0	0	1	0
MIR530a	UGCAUUUGCACCUACACCUU	0	0	0	0	1	0	0	0	0	0	0	0	0	0	0	0	0	0	0	0	0	0	0	0	0	0	0	0	1	0
MIR6135a-5p	AAUUGACUAAUAGAAUACUGACAC	1	1	0	0	0	0	0	0	0	0	0	0	0	0	0	0	0	0	0	0	0	0	0	0	0	0	0	0	1	0
MIR6136a	UAGACGACGGUUGUAUGACCG	0	0	0	0	0	0	1	0	0	0	0	0	0	0	0	0	0	0	0	0	0	0	0	0	0	0	0	0	1	0
miR6281a-3p	UGUGAGAGAGAGCGAGAGAGA	0	0	0	0	0	0	0	0	0	0	0	0	0	0	1	1	0	0	0	0	0	0	0	0	0	0	0	0	1	0
miR156h-3p	GGCAGUCUCCUUGGCUAAUAU	0	0	0	0	0	0	0	0	0	0	0	0	0	0	0	0	0	0	0	0	0	0	0	0	0	0	0	0	0	0
miR156i-3p	GCUCAUUUCUCUUUCUGUCCGGC	0	0	0	0	0	0	0	0	0	0	0	0	0	0	0	0	0	0	0	0	0	0	0	0	0	0	0	0	0	0
MIR159c-5p	AGCUCCCUUUGAUUCAAAGA	0	0	0	0	0	0	0	0	0	0	0	0	0	0	0	0	0	0	0	0	0	0	0	0	0	0	0	0	0	0
miR160a-3p	GCAUGCAAGGAGCCAUGCAUA	0	0	0	0	0	0	0	0	0	0	0	0	0	0	0	0	0	0	0	0	0	0	0	0	0	0	0	0	0	0
miR164c-3p	CACGUGCCCUGCUUCUCCAAC	0	0	0	0	0	0	0	0	0	0	0	0	0	0	0	0	0	0	0	0	0	0	0	0	0	0	0	0	0	0
MIR166m-5p	AUGGAGUCUGGUUCGAGAGU	0	0	0	0	0	0	0	0	0	0	0	0	0	0	0	0	0	0	0	0	0	0	0	0	0	0	0	0	0	0
miR167e-3p	AUCAUGCUGGCAGCUUCAACUGCU	0	0	0	0	0	0	0	0	0	0	0	0	0	0	0	0	0	0	0	0	0	0	0	0	0	0	0	0	0	0
miR167g-3p	AUCAUGCUGGCAGCUUCACC	0	0	0	0	0	0	0	0	0	0	0	0	0	0	0	0	0	0	0	0	0	0	0	0	0	0	0	0	0	0
MIR169o2-3p	GGAAGUCAUCCUUGGCUCAUU	0	0	0	0	0	0	0	0	0	0	0	0	0	0	0	0	0	0	0	0	0	0	0	0	0	0	0	0	0	0
MIR169q-3p	CAGGCAAGUCAUCCUUGGCUA	0	0	0	0	0	0	0	0	0	0	0	0	0	0	0	0	0	0	0	0	0	0	0	0	0	0	0	0	0	0
MIR169q-5p	UAGCCAAGGAGACUGCCUACA	0	0	0	0	0	0	0	0	0	0	0	0	0	0	0	0	0	0	0	0	0	0	0	0	0	0	0	0	0	0
MIR169t-3p	UAAUAUCACGCCCUCUUAUCUCUC	0	0	0	0	0	0	0	0	0	0	0	0	0	0	0	0	0	0	0	0	0	0	0	0	0	0	0	0	0	0
MIR171i-5p	UAUUGGUGCGGUUCAAUAAGA	0	0	0	0	0	0	0	0	0	0	0	0	0	0	0	0	0	0	0	0	0	0	0	0	0	0	0	0	0	0
MIR172b-5p	GCAUCUUCAAGAUUCACA	0	0	0	0	0	0	0	0	0	0	0	0	0	0	0	0	0	0	0	0	0	0	0	0	0	0	0	0	0	0
MIR319d-5p	AGCUCUCUUCAGUUCAUCU	0	0	0	0	0	0	0	0	0	0	0	0	0	0	0	0	0	0	0	0	0	0	0	0	0	0	0	0	0	0
miR394a-3p	AGGUGGGCAUACUGCCAAUU	0	0	0	0	0	0	0	0	0	0	0	0	0	0	0	0	0	0	0	0	0	0	0	0	0	0	0	0	0	0
MIR395c-5p	GUUUCCCUGAACGACUUCAUC	0	0	0	0	0	0	0	0	0	0	0	0	0	0	0	0	0	0	0	0	0	0	0	0	0	0	0	0	0	0
MIR399j-5p	GGGCCAAGUCUCUAUUGGCAGC	0	0	0	0	0	0	0	0	0	0	0	0	0	0	0	0	0	0	0	0	0	0	0	0	0	0	0	0	0	0
MIR408b-5p	CCAGGGAAGAGGCAGUGCAUGA	0	0	0	0	0	0	0	0	0	0	0	0	0	0	0	0	0	0	0	0	0	0	0	0	0	0	0	0	0	0
miR473b-3p	GAAGCCUUUGUGGAGGGGAAG	0	0	0	0	0	0	0	0	0	0	0	0	0	0	0	0	0	0	0	0	0	0	0	0	0	0	0	0	0	0
MIR477b-5p	CUUCCAAUAUUCUUUACAUUA	0	0	0	0	0	0	0	0	0	0	0	0	0	0	0	0	0	0	0	0	0	0	0	0	0	0	0	0	0	0
miR5653a-3p	CCAACCCACUCCAACUCA	0	0	0	0	0	0	0	0	0	0	0	0	0	0	0	0	0	0	0	0	0	0	0	0	0	0	0	0	0	0
miR5653b-3p	CUCUCGCUCAUGCUUUCUCUC	0	0	0	0	0	0	0	0	0	0	0	0	0	0	0	0	0	0	0	0	0	0	0	0	0	0	0	0	0	0
MIR5653b-5p	GCGAGAGAGAGAGCGAGAGAG	0	0	0	0	0	0	0	0	0	0	0	0	0	0	0	0	0	0	0	0	0	0	0	0	0	0	0	0	0	0
MIR5741a-5p	ACUUUUGGUCUCUAUACUUUC	0	0	0	0	0	0	0	0	0	0	0	0	0	0	0	0	0	0	0	0	0	0	0	0	0	0	0	0	0	0
MIR5741b-5p	UUCAUUUUAGUAUUUGAACUCUCA	0	0	0	0	0	0	0	0	0	0	0	0	0	0	0	0	0	0	0	0	0	0	0	0	0	0	0	0	0	0
MIR6281a-5p	UUUUCUUCUUCUUCUCCGACA	0	0	0	0	0	0	0	0	0	0	0	0	0	0	0	0	0	0	0	0	0	0	0	0	0	0	0	0	0	0
MIR6281b-5p	UCCUCUCUCUCUCUCUUUUUUUCC	0	0	0	0	0	0	0	0	0	0	0	0	0	0	0	0	0	0	0	0	0	0	0	0	0	0	0	0	0	0
MIR8175a-5p	GCGCCGUUGCUGGUGACU	0	0	0	0	0	0	0	0	0	0	0	0	0	0	0	0	0	0	0	0	0	0	0	0	0	0	0	0	0	0
MIR8175b-5p	GCGCCGUUGCCGGGGACU	0	0	0	0	0	0	0	0	0	0	0	0	0	0	0	0	0	0	0	0	0	0	0	0	0	0	0	0	0	0
MIR827a-5p	UUGUUGUUGGUCAUCUCACC	0	0	0	0	0	0	0	0	0	0	0	0	0	0	0	0	0	0	0	0	0	0	0	0	0	0	0	0	0	0
miR828a-3p	CGAUGCUCAUUUGGGCAAGAAA	0	0	0	0	0	0	0	0	0	0	0	0	0	0	0	0	0	0	0	0	0	0	0	0	0	0	0	0	0	0

## Sheet: TableS6
Table S6. The number of deregulated miRNAs when comparing different tissues.
tissue	petal	leaf	fruit	root
petal		87	102	109
leaf	87		145	122
fruit	102	145		153
root	109	122	153

## Sheet: TableS7
Table S7. The deregulated miRNAs when comparing samples of different tissues.
petal_vs_leaf
miRNA	seq	petal1	petal2	petal3	leaf1	leaf2	leaf3	leaf4	logFC	logCPM	PValue	FDR
MIR319q	CUUGGACUGAAGGGAGCUCCC	57571	41413	33919	2705	1562	2171	2969	-3.78932	11.8685	4.78464e-18	3.3942e-16
MIR319x	UUGGACUGAAGGGAGCUCCCA	57610	41436	33931	2706	1562	2176	2972	-3.78885	11.8693	5.1006e-18	3.3942e-16
MIR319m-3p	UUGGACUGAAGGGAGCUCCC	57571	41413	33919	2705	1562	2171	2969	-3.78932	11.8685	6.59741e-18	3.3942e-16
MIR319g	UUGGACUGAAGGGAGCUCCCU	63185	47948	39927	3052	1892	2685	3544	-3.73031	12.0629	7.03462e-18	3.3942e-16
MIR166r	UCUCGGACCAGGCUUCAUUC	40026	19831	14842	1057	1221	1312	1043	-3.96174	10.9882	3.29208e-16	1.27074e-14
MIR166as-3p	UCUCGGACCAGGCUUCAUUCC	1585658	565153	562945	101940	63234	93751	80921	-2.92475	16.2437	7.3761e-13	2.37265e-11
MIR156aaa	GUUGACAGAAGAGAGUGAGCAC	1154	1741	3905	25412	19150	19192	17086	3.61102	11.5279	4.41592e-11	1.21753e-09
MIR156ac	UUGACAGAAGAGAGUGAGCAC	1154	1741	3905	25412	19150	19192	17086	3.61102	11.5279	5.41501e-11	1.30637e-09
miR167h-3p	GAUCAUGCGGCAGUUUCACC	1	0	1	58	66	55	37	6.55096	2.96339	6.58217e-11	1.41151e-09
MIR319t	UUGGGCUGAAGGGAGCUCCC	210	149	103	6	3	11	12	-3.84067	3.75464	8.20658e-11	1.58387e-09
MIR2950a-5p	UUCCAUCUCUUGCACACUGGA	86	104	210	7	1	5	8	-4.19109	3.49658	2.80104e-10	4.91455e-09
MIR156u	UUGACAGAAGAGAGAGAGCACA	459	398	824	2230	5397	4692	4416	3.41357	9.31079	1.17016e-09	1.88201e-08
MIR156k-5p	UUGACAGAAGAGAGAGAGCAC	459	398	822	2229	5396	4687	4412	3.41419	9.30984	1.39226e-09	2.06698e-08
MIR156i-5p	UGACAGAAGAGAGUGAGCAC	1039	1481	3541	17592	12660	12978	12226	3.24321	11.01	1.64038e-09	2.24285e-08
MIR156o	CUGACAGAAGAGAGUGAGCAC	1039	1481	3542	17602	12674	12990	12237	3.24425	11.0112	1.74315e-09	2.24285e-08
MIR156z	UGACAGAAGAGAGUGAGCACA	1046	1485	3564	17711	12787	13063	12314	3.2467	11.0208	1.8854e-09	2.27426e-08
MIR396w	UUCCACGGCUUUCUUGAACUG	4538	4682	4796	26162	21639	31262	20604	2.79664	11.8681	2.38883e-09	2.61065e-08
MIR156ad	UGACAGAAGAGAGUGAGCACU	1149	1573	3783	18081	13418	13558	12576	3.199	11.0692	2.4348e-09	2.61065e-08
MIR396aa	UUCCACGGCUUUCUUGAACC	23	23	30	161	108	146	111	2.78717	4.33241	8.45673e-09	8.59026e-08
MIR171f-5p	UAUUGGUCCGGUUCACUCAGA	599	466	342	2900	2643	3037	2731	3.00831	8.74002	1.73944e-08	1.67856e-07
MIR156af	CUGACAGAAGAUAGAGAGCAU	34	103	55	3	0	0	0	-5.99392	2.5857	1.91943e-08	1.76405e-07
MIR319j	UUGGACUGAAGGGAGCUCCUUC	283	248	262	49	18	59	34	-2.36156	4.7066	1.5562e-07	1.36521e-06
MIR319h	UUGGACUGAAGGGAGCUCCUU	278	245	262	49	18	59	34	-2.3467	4.6949	2.39246e-07	2.00759e-06
miR169n-5p	UAGCCAAAGAUGACUUGCCUG	392	83	118	13	3	22	19	-3.27038	4.03208	2.57738e-07	2.07264e-06
MIR319v	CUUGGACUGAAGGGAGCUCCU	245	207	216	33	14	56	33	-2.34425	4.46517	3.28957e-07	2.53955e-06
MIR319s	UUGGACUGAAGGGAGCUCCU	245	207	216	33	14	56	33	-2.34429	4.46517	3.59119e-07	2.66577e-06
MIR396y-5p	UUCCACGGCUUUCUUGAACUU	117	57	113	222	276	429	260	2.10814	5.57072	1.67747e-06	1.19908e-05
miR4414a-5p	AGCUGCUGACUCGUUGGCUC	49	4	7	0	0	0	0	-6.96685	0.901981	8.59529e-06	5.92461e-05
MIR319w	UUUGGACUGAAGGGAGCUCCU	255	217	222	40	19	71	45	-2.03147	4.59037	1.25079e-05	8.32422e-05
MIR319r	UUGGACUGAAGGGAGCUCC	149	107	93	27	7	24	17	-2.24927	3.57065	1.75611e-05	0.000112976
MIR319p	CUUGGACUGAAGGGAGCUCC	149	107	93	27	7	24	17	-2.24945	3.57065	2.16251e-05	0.000134634
MIR156m	UGACAGAAGAGAGAGAGCAC	0	2	1	10	44	35	18	4.95109	2.0498	2.28059e-05	0.000137548
MIR156ar	UGACAGAAGAGAGAGAGCACA	0	2	3	10	44	36	22	4.40139	2.12989	3.3344e-05	0.000195012
MIR156r	CGACAGAAGAGAGUGAGCAC	6	14	13	67	39	68	61	2.76534	3.20776	3.64155e-05	0.000206711
MIR166ai	UCGGACCAGGCUUCAUUCC	8607	4080	2849	993	812	1223	930	-1.94121	9.03262	4.11597e-05	0.000216521
MIR166t	UCGGACCAGGCUUCAUUCCUA	10100	4378	3249	1066	904	1433	1056	-1.95057	9.20892	4.19675e-05	0.000216521
MIR166ae	UCGGACCAGGCUUCAUUCCUU	10088	4381	3251	1066	906	1437	1060	-1.94685	9.2095	4.30904e-05	0.000216521
MIR166ag	UCGGACCAGGCUUCAUUCCU	10080	4378	3247	1063	904	1432	1055	-1.95056	9.20736	4.32159e-05	0.000216521
MIR156az	UGACAGAGGAGAGUGAGCAC	5	4	11	54	41	33	35	3.08067	2.69472	4.37529e-05	0.000216521
MIR319e-5p	GAGCUUUCUUCAGUCCACUC	24	24	15	0	0	0	2	-4.69517	1.13857	4.91915e-05	0.000237349
miR390a-5p	AAGCUCAGGAGGGAUAGCGCC	249	22	81	562	308	475	423	2.50432	6.0973	6.72024e-05	0.000316343
MIR827b	UUAGAUGACCAUCAACGAACA	67	16	27	153	681	93	51	3.38098	5.29043	8.08904e-05	0.000371711
miR827a-3p	UUAGAUGACCAUCAACGAAC	67	16	27	152	676	93	51	3.37189	5.28199	8.65537e-05	0.000388485
miR398d-3p	UGUGUUCUCAGGUCGCCCCUA	46	19	37	5	1	2	2	-3.23454	1.71843	9.34398e-05	0.000409861
MIR171e-5p	UAUUGGCCCGGUUCACUCAGA	8527	2533	1640	14592	9701	14807	14606	2.17466	11.0737	9.95889e-05	0.000427126
MIR156y-5p	UGACAGAAGAGAGCGAGCAC	0	2	3	10	28	23	22	3.98813	1.76492	0.000128776	0.000540298
MIR156ah	UUGACAGAAGAUAGAGAGC	55	138	100	8	18	27	9	-2.37668	3.40744	0.000155766	0.000639634
MIR171g-5p	CGAUGUUGGGGCAGUUCAAUC	0	2	0	12	12	17	14	4.45018	1.19912	0.000182236	0.00073274
MIR156an	UGACAGAAGAGGGUGAGCAC	7	10	10	38	39	51	45	2.6556	2.81109	0.000236197	0.000930325
MIR319k	UUUUGGACUGAAGGGAGCUCC	159	117	99	34	12	39	28	-1.76248	3.79053	0.000294891	0.00113828
MIR157a-3p	GCUCUCUAUGCUUCUGUCAUC	529	542	284	150	67	124	84	-1.76505	5.66893	0.000306622	0.00116035
MIR156aw-3p	GCUCUCUAUGCUUCUGUCAUCA	531	543	290	152	67	126	85	-1.75739	5.67934	0.000335602	0.0012456
MIR166am-3p	CUCGGACCAGGCUUCAUUCCC	47416	12888	14798	6217	4319	6694	5334	-1.63719	11.3218	0.000454498	0.00165506
MIR166p-3p	UCGGACCAGGCUUCAUUCCCG	35168	9323	10489	4256	3103	5089	3978	-1.64446	10.868	0.000492243	0.00175595
MIR166aj-3p	UCGGACCAGGCUUCAUUCCC	34846	9231	10402	4217	3029	4813	3908	-1.66899	10.8475	0.000508762	0.00175595
MIR390b	AGCUCAGGAGGGAUAGCGCC	9	0	0	28	26	31	16	3.55792	1.98135	0.000509498	0.00175595
MIR166ap	UCGGACCAGGCUUCAUUCCCGU	35168	9323	10489	4256	3103	5089	3978	-1.64446	10.868	0.000547613	0.0018542
miR166l-3p	UCGGACCAGGCUUCAUUCCUC	12934	5107	3986	1526	1474	2337	1684	-1.59623	9.6102	0.00075921	0.00252634
MIR166ab	UCGGACCAGGCUUCAUUCCCU	37496	9858	11253	4520	3553	5932	4355	-1.57829	10.9793	0.000789391	0.00258224
MIR390c-5p	GAGCUCAGGAGGGAUAGCGCC	10	0	0	28	26	32	18	3.46402	2.02829	0.000810586	0.00260738
MIR166aq	UCGGACCAGGCUUCAUUCCCUU	37539	9863	11256	4525	3558	5933	4356	-1.57851	10.9804	0.000867909	0.00274601
MIR166v-5p	GGAAUGUUGUCUGGCUCGGGG	24	24	88	9	1	9	2	-2.69357	2.14916	0.00155594	0.00484349
MIR156aa	UGACAGAAGAGAGUGAGCAUA	0	3	36	58	65	62	59	2.79437	3.28296	0.0021123	0.00647103
MIR169o-5p	UAGCCAAAAAUGACUUGCCUGC	78	4	3	3	0	0	1	-4.07575	1.35395	0.00318076	0.00959199
miR390a-3p	CGCUAUCCAUCCUGAGUUUCC	0	0	5	5	5	13	19	3.12187	0.960201	0.00384468	0.0114157
MIR167n	UGAAGCUGCCAGCAUGAUCUUA	175	32	112	238	134	323	116	1.41617	5.08787	0.00440094	0.0128694
MIR159p	AUUGGAUUGAAGGGAGCUCCG	74	45	53	104	91	108	92	1.24052	4.19045	0.00449212	0.0128985
MIR171ad	UUGAGCCGCGCCAAUAUCACU	6	3	6	29	8	17	29	2.5226	1.84731	0.00454455	0.0128985
MIR159o	AUUGGAUUGAAGGGAGCUCCA	75	45	53	104	90	108	92	1.22902	4.18909	0.00513858	0.0143022
miR159c-3p	AUUGGAUUGAAGGGAGCUCC	74	45	53	104	90	108	92	1.23637	4.18735	0.00518733	0.0143022
MIR167h-5p	UGAAGCUGCCAGCAUGAUCUU	175	32	112	234	129	308	115	1.37347	5.055	0.00571714	0.015541
MIR159q	AUUGGAUUGAAGGGAGCUCCU	74	47	53	104	90	108	92	1.21444	4.19276	0.00610385	0.0163617
MIR166ac	UCCGGACCAGGCUUCAUUCCC	926	322	622	181	162	286	138	-1.22572	6.14416	0.00674477	0.0178321
MIR858b	UUCGUUGUCUGUUCGACCUUG	104	95	128	62	25	32	18	-1.27901	3.73544	0.0100561	0.0262275
miR171c	UGAUUGAGCCGUGCCAAUAUC	15	49	6	74	89	110	39	1.89544	3.68759	0.0105299	0.0270969
miR156k-3p	GCUCUCUCUUCUUCUGUCAACC	45	24	24	61	60	45	71	1.44064	3.47379	0.010676	0.0271114
MIR167m	UGAAGCUGCCAGCAUGAUCUGA	48692	11870	35576	58232	30050	59788	34226	1.01575	13.0171	0.0119164	0.0298685
MIR167f-5p	UGAAGCUGCCAGCAUGAUCUG	48553	11830	35441	57802	29878	59371	33923	1.00992	13.0081	0.0123616	0.0305869
MIR167s-5p	UGAAGCUGCCAGCAUGAUCUGC	48588	11850	35473	57874	29907	59470	33962	1.01038	13.0099	0.0127419	0.0310843
miR167c	UGAAGCUGCCAGCAUGAUCUGG	48637	11930	35720	57815	29890	59427	33937	1.00329	13.0106	0.0130398	0.0310843
MIR166n-5p	GGAAUGUUGUCUGGCUCGAGG	2497	1431	2755	1215	304	707	583	-1.22333	8.0094	0.0130458	0.0310843
MIR156ax-5p	CUGACAGAAGAGAGUGAGCA	0	3	29	34	45	40	37	2.42539	2.70837	0.0132697	0.0312324
MIR396q	UUCCACAGCUUUCUUGAACAG	272	227	396	118	107	119	91	-1.00108	5.23822	0.0136027	0.0316303
MIR858e	CUCGUUGUCUGUUCGACCUUG	114	105	141	65	35	39	19	-1.20889	3.89521	0.0144434	0.0331855
MIR473a-5p	UUCUCUCCCUCAAGGGCUUCUGG	29	36	27	10	0	8	5	-2.10163	1.86213	0.0155462	0.035299
MIR167j-3p	GGUCAUGCUCUGACAGCCUCACU	311	220	222	117	87	105	78	-0.952679	5.03388	0.0190639	0.042783
MIR399i-5p	AGGGCUUCUCUCCCUUGGCAGG	23215	125	1836	543	2380	348	510	-2.36235	9.42609	0.0196234	0.0435324
petal_vs_root
miRNA	seq	petal1	petal2	petal3	root1	root2	logFC	logCPM	PValue	FDR
miR156i6-3p	GCUCUCUCUCUAUCUGUCACC	0	0	0	294	226	11.5256	4.64304	9.41354e-23	1.9486e-20
MIR171e-5p	UAUUGGCCCGGUUCACUCAGA	8527	2533	1640	21	12	-7.11275	8.35536	4.34246e-16	4.49445e-14
MIR156g-5p	UGACAGAAGAGAGGGAGCAC	0	0	4	155	168	7.40742	3.99592	3.6463e-14	2.51595e-12
MIR166y-5p	GGAAUGUUGGCUGGCUCGAGG	1593	228	315	0	1	-9.18675	5.6495	2.69953e-13	1.36911e-11
MIR396q	UUCCACAGCUUUCUUGAACAG	272	227	396	9752	6773	5.31925	9.6688	3.30704e-13	1.36911e-11
MIR396u	UUCCACAGCUUUCUUGAACGU	275	259	387	9764	6772	5.26142	9.67182	5.51174e-13	1.90155e-11
MIR157a-3p	GCUCUCUAUGCUUCUGUCAUC	529	542	284	4	2	-6.66743	5.50297	5.59146e-12	1.65347e-10
miR894a	CGUUUCACGUCGGGUUCACC	0	3	14	334	316	6.25249	5.00382	7.34137e-12	1.89958e-10
MIR171f-5p	UAUUGGUCCGGUUCACUCAGA	599	466	342	0	5	-6.85181	5.49435	1.9306e-11	4.44039e-10
MIR396aa	UUCCACGGCUUUCUUGAACC	23	23	30	452	556	4.8689	5.69276	3.15306e-11	6.52683e-10
MIR156aw-3p	GCUCUCUAUGCUUCUGUCAUCA	531	543	290	4	3	-6.45161	5.514	1.32165e-10	2.48711e-09
miR156g-3p	GCUCUCUAUCUGUCUGUCACC	0	0	0	33	80	9.38737	2.54105	7.38539e-10	1.27398e-08
MIR858c	UCUCGUUGUCUGUUCGACCUU	62	82	61	745	897	4.08609	6.44314	3.76643e-09	5.99732e-08
miR169n-5p	UAGCCAAAGAUGACUUGCCUG	392	83	118	3	1	-5.65793	3.96052	4.32042e-09	6.38804e-08
MIR156i-5p	UGACAGAAGAGAGUGAGCAC	1039	1481	3541	51711	21618	4.58181	11.8244	5.80513e-09	8.01107e-08
MIR156o	CUGACAGAAGAGAGUGAGCAC	1039	1481	3542	51733	21626	4.58215	11.825	6.65862e-09	8.61459e-08
MIR156aaa	GUUGACAGAAGAGAGUGAGCAC	1154	1741	3905	58441	25773	4.61168	12.0251	7.46519e-09	8.83083e-08
MIR156z	UGACAGAAGAGAGUGAGCACA	1046	1485	3564	52003	21763	4.58283	11.833	7.67898e-09	8.83083e-08
MIR156ac	UUGACAGAAGAGAGUGAGCAC	1154	1741	3905	58441	25773	4.61168	12.0251	9.16405e-09	9.984e-08
MIR156ad	UGACAGAAGAGAGUGAGCACU	1149	1573	3783	52717	22172	4.51554	11.8591	1.10206e-08	1.14064e-07
MIR396y-5p	UUCCACGGCUUUCUUGAACUU	117	57	113	634	641	3.40118	6.13776	1.25665e-08	1.2387e-07
MIR6300a	GUCGUUGUAGUAUAGUGG	23	30	78	707	602	4.36565	6.07564	1.33406e-08	1.25523e-07
MIR3630b-3p	UUUGGGAAUCUCUCUGAUGCAC	9	1	2	41	88	4.93287	2.78218	4.39994e-08	3.95995e-07
MIR156an	UGACAGAAGAGGGUGAGCAC	7	10	10	192	80	4.37526	3.79045	1.23326e-07	1.04849e-06
MIR167j-3p	GGUCAUGCUCUGACAGCCUCACU	311	220	222	11	8	-4.10617	4.63871	1.26629e-07	1.04849e-06
MIR393c-5p	UCCAAAGGGAUCGCAUUGAUCC	255	314	348	12	10	-4.30782	5.04244	1.46234e-07	1.16425e-06
MIR8175c	GAUCCCCGGCAACGGCGCCA	3	2	4	52	65	4.89922	2.62966	1.73371e-07	1.32918e-06
MIR393d	AUCCAAAGGGAUCGCAUUGAUC	248	238	267	11	10	-4.03377	4.71978	3.7437e-07	2.74843e-06
MIR393e	UUCCAAAGGGAUCGCAUUGAUC	251	241	272	11	10	-4.0551	4.73996	3.85835e-07	2.74843e-06
miR393a-5p	UCCAAAGGGAUCGCAUUGAUC	248	238	267	11	10	-4.03378	4.71978	3.98323e-07	2.74843e-06
MIR156ae	UUUGACAGAAGAUAGAGAGCAC	2736	13787	6056	173	114	-5.47765	9.85036	5.39856e-07	3.60485e-06
MIR156l-5p	CUGACAGGAGAUAGAGAGCAC	1240	1116	2730	45	76	-4.26134	7.4723	6.17418e-07	3.99392e-06
miR156f-5p	UUGACAGAAGAUAGAGAGCAC	2736	13785	6053	173	114	-5.47734	9.85004	7.20039e-07	4.42878e-06
MIR156az	UGACAGAGGAGAGUGAGCAC	5	4	11	168	57	4.56896	3.49867	7.27432e-07	4.42878e-06
MIR157c	UGACAGAAGAUAGAGAGCAC	207	999	639	15	13	-5.1752	6.22524	1.74561e-06	1.0324e-05
MIR156y-5p	UGACAGAAGAGAGCGAGCAC	0	2	3	85	21	5.30263	2.40556	2.80526e-06	1.61303e-05
MIR156j-5p	CUGACAGAAGAUAGAGAGCAC	215	1037	648	17	14	-5.07536	6.27041	3.38738e-06	1.8951e-05
MIR396ad	UUCCACAGCUUUCUUGAACU	1768	1363	2288	11003	7573	2.90732	10.0468	4.28612e-06	2.33481e-05
MIR171ad	UUGAGCCGCGCCAAUAUCACU	6	3	6	59	46	4.03009	2.5103	4.70288e-06	2.49614e-05
MIR396ac	UUCCACAGCUUUCUUGAACUA	1800	1413	2358	11292	7721	2.89697	10.0816	4.84099e-06	2.50521e-05
MIR5139a	AAACCUGGCUCUGAUACCA	22	15	13	95	112	3.29606	3.5621	5.08855e-06	2.5691e-05
MIR156ay-3p	GCUUACUCUCUAUCUGUCACC	0	0	0	25	16	7.85706	1.12521	5.61845e-06	2.76909e-05
MIR156ak-3p	UGCUUACUCUCUAUCUGUCACC	0	0	0	25	16	7.85704	1.12521	6.24543e-06	3.00652e-05
MIR319i	AUUGGACUGAAGGGAGCUCC	149	107	93	629	424	2.78163	5.93244	7.40966e-06	3.48591e-05
MIR319r	UUGGACUGAAGGGAGCUCC	149	107	93	622	424	2.77265	5.92511	8.13006e-06	3.73983e-05
MIR396w	UUCCACGGCUUUCUUGAACUG	4538	4682	4796	23432	22456	2.81846	11.3861	9.57589e-06	4.30915e-05
MIR319k	UUUUGGACUGAAGGGAGCUCC	159	117	99	633	426	2.68092	5.95909	1.06835e-05	4.70527e-05
MIR319p	CUUGGACUGAAGGGAGCUCC	149	107	93	622	424	2.77244	5.92511	1.19233e-05	5.14191e-05
MIR166r	UCUCGGACCAGGCUUCAUUC	40026	19831	14842	1972	1861	-2.96288	11.1918	1.56778e-05	6.62306e-05
MIR156r	CGACAGAAGAGAGUGAGCAC	6	14	13	167	57	3.71062	3.56276	2.0932e-05	8.66585e-05
MIR156ax-5p	CUGACAGAAGAGAGUGAGCA	0	3	29	249	144	4.57235	4.31567	2.76865e-05	0.000112375
MIR156ah	UUGACAGAAGAUAGAGAGC	55	138	100	4	1	-4.91212	3.52725	4.3093e-05	0.000171543
MIR156aa	UGACAGAAGAGAGUGAGCAUA	0	3	36	317	170	4.59512	4.61622	5.1385e-05	0.000200692
MIR5225a-5p	UCGCAGGAGAGAUGACACCUAC	0	0	0	15	10	7.1501	0.526308	6.87811e-05	0.000263661
MIR3630a-3p	UGUGGGAAUCUCUCUGAUGCUU	0	0	0	7	21	7.3865	0.705845	7.72922e-05	0.0002909
MIR166n-5p	GGAAUGUUGUCUGGCUCGAGG	2497	1431	2755	299	221	-2.49117	7.86965	0.000169594	0.000626892
MIR156ao	UGACAGAAGAGAAUGAGCAC	0	1	0	33	6	5.88894	1.05738	0.000180125	0.000650813
MIR171j-5p	AGAUGUUGGUCCGGUUCAAUA	67	122	25	3	0	-5.13152	3.03761	0.000182353	0.000650813
MIR156au-5p	UGAUAGAAGAGAGUGAGCAC	0	1	0	19	9	5.4783	0.689818	0.000204097	0.000716068
MIR8155a	UAACCUGGCUCUGAUACCA	19	14	11	63	60	2.70402	2.91297	0.000330485	0.00114017
MIR156af	CUGACAGAAGAUAGAGAGCAU	34	103	55	4	0	-4.66933	2.97383	0.000406	0.00137774
miR8175a-3p	UCCCCGGCAACGGCGCCA	0	0	2	15	18	4.9895	0.935899	0.000428751	0.00143148
MIR156ai	UGACAGAAGAGAGUGAGUAC	9	0	4	51	17	3.82069	1.88985	0.00043572	0.00143165
MIR167o	UGAAGCUGCCAGCAUGAUCUC	468	186	310	38	47	-2.17129	5.01947	0.000681028	0.0022027
miR398d-3p	UGUGUUCUCAGGUCGCCCCUA	46	19	37	108	89	2.23007	3.66471	0.000882539	0.00281055
miR167c	UGAAGCUGCCAGCAUGAUCUGG	48637	11930	35720	3908	4404	-2.15024	11.5899	0.000947801	0.00297265
MIR167k	UGAAGCUGCCAGCAUGAUCUAA	295	76	171	17	23	-2.33959	4.10084	0.00105971	0.00327403
miR156l-3p	GCUCUCUAUACUUCUGUCAUCA	7	21	26	0	0	-7.32039	1.23664	0.00124926	0.0038029
MIR319w	UUUGGACUGAAGGGAGCUCCU	255	217	222	709	490	1.92495	6.31583	0.0013694	0.0041082
MIR319s	UUGGACUGAAGGGAGCUCCU	245	207	216	698	488	1.96574	6.28937	0.00139987	0.00413333
MIR319v	CUUGGACUGAAGGGAGCUCCU	245	207	216	698	488	1.96573	6.28937	0.00141771	0.00413333
miR399g	UGCCAAAGGAGAAUUGCCCUG	20	4	32	0	0	-7.06579	1.05034	0.00184926	0.00531662
MIR167f-5p	UGAAGCUGCCAGCAUGAUCUG	48553	11830	35441	3892	4399	-2.14501	11.5819	0.00192612	0.00546172
MIR167s-5p	UGAAGCUGCCAGCAUGAUCUGC	48588	11850	35473	3893	4402	-2.14575	11.5832	0.00198108	0.00554168
MIR167m	UGAAGCUGCCAGCAUGAUCUGA	48692	11870	35576	3902	4404	-2.14741	11.5865	0.00206242	0.00569228
MIR398g-3p	UGUGUUCUCAGGUCGCCCCCG	4	0	2	16	14	3.69133	0.880703	0.00218495	0.0059511
MIR159e	UUUGGACUGAAGGGAGCUCUA	99	48	73	249	106	1.91806	4.54728	0.00248987	0.00669356
MIR156al-5p	UUGACAGAAGAUAGAGGGCAC	6	38	32	1	0	-5.18229	1.75404	0.00270514	0.00717903
MIR171aj	UGAUUGAGCCGCGCCAAUAUCU	11	28	6	0	0	-7.07004	1.01467	0.00318434	0.00834378
miR167a-5p	UGAAGCUGCCAGCAUGAUCUA	281	59	158	17	23	-2.18578	3.96912	0.00329587	0.00852806
MIR319h	UUGGACUGAAGGGAGCUCCUU	278	245	262	707	510	1.7604	6.38817	0.0037008	0.00945145
MIR319j	UUGGACUGAAGGGAGCUCCUUC	283	248	262	712	511	1.75444	6.39677	0.00374405	0.00945145
MIR171v-3p	UGAUUGAGCCGCGCCAAUAUC	11	27	5	0	0	-6.99974	0.954959	0.00436015	0.0108741
miR4414a-5p	AGCUGCUGACUCGUUGGCUC	49	4	7	0	0	-6.72515	0.812273	0.00453009	0.0111634
MIR390b	AGCUCAGGAGGGAUAGCGCC	9	0	0	14	18	3.53699	0.985233	0.00467595	0.0113873
MIR156m	UGACAGAAGAGAGAGAGCAC	0	2	1	14	8	3.74997	0.51344	0.00484271	0.0116563
miR399i-3p	UGCCAAAGGAGAGUUGCCCUUC	49	6	20	0	1	-4.45333	1.22493	0.00676064	0.0160857
MIR390c-5p	GAGCUCAGGAGGGAUAGCGCC	10	0	0	14	18	3.40935	1.00006	0.00792883	0.0186508
miR398b	UGUGUUCUCAGGUCGCCCCUG	5	7	7	35	20	2.58865	1.81122	0.00986832	0.0229522
miR171c	UGAUUGAGCCGUGCCAAUAUC	15	49	6	0	1	-4.98883	1.63545	0.0108214	0.0248892
MIR162f-3p	UCGAUAAACCUCUGCAUCCA	365	131	172	49	35	-1.6343	4.52374	0.0121972	0.0277452
MIR156ar	UGACAGAAGAGAGAGAGCACA	0	2	3	14	8	3.06257	0.587826	0.01307	0.0293355
MIR167q-5p	UGAAGCUGCCAACAUGAUCUG	47	9	17	0	2	-3.54277	1.24594	0.0131822	0.0293355
miR159c-3p	AUUGGAUUGAAGGGAGCUCC	74	45	53	111	98	1.51361	3.96077	0.0134626	0.0293355
MIR159p	AUUGGAUUGAAGGGAGCUCCG	74	45	53	111	98	1.51361	3.96077	0.0134631	0.0293355
MIR159o	AUUGGAUUGAAGGGAGCUCCA	75	45	53	111	98	1.50858	3.96243	0.0144108	0.0310734
MIR156at	UUGACAGAAGAUGGAGAGCAC	8	25	16	0	1	-4.43071	1.16395	0.0149262	0.0318528
MIR169r3-5p	UGAGCUAAAGAUGACUUGCCU	31	111	189	13	16	-2.55293	3.8286	0.0152876	0.0322912
MIR399i-5p	AGGGCUUCUCUCCCUUGGCAGG	23215	125	1836	363	497	-2.91659	9.01646	0.0164779	0.0344538
MIR159q	AUUGGAUUGAAGGGAGCUCCU	74	47	53	111	98	1.48855	3.9694	0.0174411	0.0361031
MIR167l	UGAAGCUGCCAGCAUGAUCU	146	29	100	14	13	-1.93815	3.19751	0.0213419	0.0437404
MIR171n	UUGAGCCGCGUCAAUAUCUCC	3	6	1	12	20	2.74518	1.12592	0.0242817	0.0492775
petal_vs_fruit
miRNA	seq	petal1	petal2	petal3	fruit1	fruit2	fruit3	fruit4	logFC	logCPM	PValue	FDR
MIR157a-3p	GCUCUCUAUGCUUCUGUCAUC	529	542	284	2	3	2	1	-6.51522	4.93018	1.46998e-28	2.74886e-26
MIR156aw-3p	GCUCUCUAUGCUUCUGUCAUCA	531	543	290	2	4	2	5	-5.81818	4.95277	3.3017e-25	3.08709e-23
MIR390b	AGCUCAGGAGGGAUAGCGCC	9	0	0	162	144	141	103	6.77027	4.84976	9.34618e-22	5.82579e-20
MIR390c-5p	GAGCUCAGGAGGGAUAGCGCC	10	0	0	163	147	147	105	6.66138	4.88007	5.35171e-21	2.50193e-19
MIR156ah	UUGACAGAAGAUAGAGAGC	55	138	100	0	0	0	0	-9.09575	2.88424	3.26056e-14	1.21945e-12
miR156f-5p	UUGACAGAAGAUAGAGAGCAC	2736	13785	6053	94	158	130	57	-4.88183	9.06964	1.11578e-13	3.05929e-12
MIR156ae	UUUGACAGAAGAUAGAGAGCAC	2736	13787	6056	94	158	130	57	-4.88215	9.06995	1.14519e-13	3.05929e-12
miR396a-5p	UUCCACAGCUUUCUUGAACUG	11327	22135	28472	803	910	1152	776	-3.30027	10.6191	2.2927e-11	5.35918e-10
MIR396n	UUCCACAGCUUUCUUGAACUGU	11362	22192	28527	806	910	1153	782	-3.29963	10.6226	2.82067e-11	5.86073e-10
MIR156af	CUGACAGAAGAUAGAGAGCAU	34	103	55	0	0	0	0	-8.49142	2.34952	3.38267e-11	6.3256e-10
MIR2950a-5p	UUCCAUCUCUUGCACACUGGA	86	104	210	1372	1647	642	906	4.40652	8.02157	6.28696e-11	1.06878e-09
MIR156j-5p	CUGACAGAAGAUAGAGAGCAC	215	1037	648	8	20	24	3	-4.35775	5.55033	1.49389e-10	2.32798e-09
MIR157c	UGACAGAAGAUAGAGAGCAC	207	999	639	7	19	21	2	-4.47308	5.50238	1.96822e-10	2.83121e-09
MIR396o	UCCACAGCUUUCUUGAACUG	464	617	875	10	32	28	37	-3.33254	5.63885	2.57578e-10	3.4405e-09
MIR393c-5p	UCCAAAGGGAUCGCAUUGAUCC	255	314	348	16	19	19	19	-2.8172	4.62862	3.00787e-10	3.74982e-09
miR390a-5p	AAGCUCAGGAGGGAUAGCGCC	249	22	81	1150	1955	1242	829	4.88898	8.16279	3.6535e-10	4.27003e-09
miR159c-3p	AUUGGAUUGAAGGGAGCUCC	74	45	53	129	111	185	169	2.62709	5.092	4.31085e-10	4.74193e-09
MIR159p	AUUGGAUUGAAGGGAGCUCCG	74	45	53	129	111	185	169	2.62711	5.092	4.91825e-10	5.02805e-09
MIR393e	UUCCAAAGGGAUCGCAUUGAUC	251	241	272	12	16	16	14	-2.87323	4.35204	5.10871e-10	5.02805e-09
MIR159o	AUUGGAUUGAAGGGAGCUCCA	75	45	53	129	111	185	169	2.61965	5.09281	6.3852e-10	5.97016e-09
MIR159q	AUUGGAUUGAAGGGAGCUCCU	74	47	53	129	112	186	170	2.61672	5.10077	7.86227e-10	7.00117e-09
MIR393d	AUCCAAAGGGAUCGCAUUGAUC	248	238	267	12	16	16	14	-2.85196	4.33475	8.42116e-10	7.15799e-09
miR393a-5p	UCCAAAGGGAUCGCAUUGAUC	248	238	267	12	16	16	14	-2.85191	4.33475	9.05799e-10	7.36454e-09
MIR396ad	UUCCACAGCUUUCUUGAACU	1768	1363	2288	105	93	154	43	-2.99661	7.10936	1.01511e-09	7.90939e-09
MIR156u	UUGACAGAAGAGAGAGAGCACA	459	398	824	43	18	32	43	-2.8217	5.47836	1.38435e-09	1.03549e-08
MIR156k-5p	UUGACAGAAGAGAGAGAGCAC	459	398	822	43	18	32	43	-2.8199	5.47687	1.58889e-09	1.14278e-08
MIR396d-3p	GUUCAAUAAAGCUGUGGGAAG	271	322	373	24	24	22	17	-2.64101	4.72832	1.84749e-09	1.25165e-08
MIR396ac	UUCCACAGCUUUCUUGAACUA	1800	1413	2358	119	98	165	48	-2.91645	7.16158	1.87412e-09	1.25165e-08
MIR396q	UUCCACAGCUUUCUUGAACAG	272	227	396	8	16	20	2	-3.47702	4.50237	4.96204e-09	3.19966e-08
MIR167o	UGAAGCUGCCAGCAUGAUCUC	468	186	310	26	18	12	13	-2.89969	4.62651	5.60909e-09	3.49633e-08
MIR396u	UUCCACAGCUUUCUUGAACGU	275	259	387	9	19	23	2	-3.31401	4.56177	2.21904e-08	1.33858e-07
miR390a-3p	CGCUAUCCAUCCUGAGUUUCC	0	0	5	36	40	24	13	5.20538	2.63981	3.85915e-08	2.25519e-07
MIR396ae-3p	GUUCAAUAAAGCUGUGGGAAA	30	35	73	1	1	1	0	-4.60831	1.97994	3.15881e-07	1.78999e-06
miR169n-5p	UAGCCAAAGAUGACUUGCCUG	392	83	118	13	11	6	3	-3.20142	3.86662	5.68446e-07	3.07263e-06
MIR396r-3p	GUUCAAUAAAGCUGUGGGAA	28	35	73	1	1	1	0	-4.5904	1.96527	5.75092e-07	3.07263e-06
MIR167m	UGAAGCUGCCAGCAUGAUCUGA	48692	11870	35576	3149	2592	3094	1635	-2.32152	11.3136	1.79871e-06	9.27582e-06
miR167c	UGAAGCUGCCAGCAUGAUCUGG	48637	11930	35720	3175	2600	3124	1652	-2.31366	11.3179	1.83532e-06	9.27582e-06
MIR167s-5p	UGAAGCUGCCAGCAUGAUCUGC	48588	11850	35473	3149	2595	3092	1635	-2.31776	11.311	1.89808e-06	9.30673e-06
MIR167f-5p	UGAAGCUGCCAGCAUGAUCUG	48553	11830	35441	3148	2591	3092	1633	-2.31756	11.3097	1.94098e-06	9.30673e-06
MIR167l	UGAAGCUGCCAGCAUGAUCU	146	29	100	2	3	8	2	-3.34946	2.85222	2.90374e-06	1.3575e-05
MIR167r-5p	UAAAGCUGCCAGCAUGAUCUGG	91	19	40	3	1	2	2	-3.29628	2.07397	1.66814e-05	7.60836e-05
MIR319g	UUGGACUGAAGGGAGCUCCCU	63185	47948	39927	59193	59993	64583	57632	1.54848	13.9483	3.1566e-05	0.000140544
MIR156at	UUGACAGAAGAUGGAGAGCAC	8	25	16	0	0	0	0	-6.53157	0.795931	6.50655e-05	0.000282959
miR156k-3p	GCUCUCUCUUCUUCUGUCAACC	45	24	24	3	0	0	0	-3.97873	1.48809	7.65593e-05	0.000325377
MIR396k-3p	UUCAAUAAAGCUGUGGGAAG	28	39	94	5	0	0	3	-3.4932	2.24153	9.51866e-05	0.000395553
miR398d-3p	UGUGUUCUCAGGUCGCCCCUA	46	19	37	0	2	1	1	-3.68963	1.62071	9.82246e-05	0.000399304
MIR171f-5p	UAUUGGUCCGGUUCACUCAGA	599	466	342	391	917	968	688	1.96005	7.53889	0.000132056	0.000525415
miR319a	UUGGACUGAAGGGUGCUCCCU	4	6	4	11	14	21	13	2.83515	1.82115	0.000143937	0.000560754
MIR167k	UGAAGCUGCCAGCAUGAUCUAA	295	76	171	17	22	23	6	-2.10116	3.95135	0.000168122	0.000641609
miR162a-3p	UCGAUAAACCUCUGCAUCCAG	769	510	528	858	953	930	575	1.75133	7.72536	0.000184433	0.000689781
MIR319t	UUGGGCUGAAGGGAGCUCCC	210	149	103	179	165	171	184	1.48082	5.54184	0.000333823	0.00122402
MIR159r	CUUGGAUUGAAGGGAGCUCUA	239	68	201	361	147	275	181	1.7519	5.88309	0.000357292	0.00128488
MIR159e	UUUGGACUGAAGGGAGCUCUA	99	48	73	104	59	143	69	1.56369	4.54385	0.000408737	0.00144215
MIR473a-5p	UUCUCUCCCUCAAGGGCUUCUGG	29	36	27	0	3	0	1	-3.5183	1.54542	0.000422306	0.00146243
miR160a-5p	UGCCUGGCUCCCUGUAUGCCA	80	7	14	101	52	51	71	2.41195	4.04142	0.000453389	0.00154152
MIR160b-5p	UGCCUGGCUCCCUGUAUGCCAUU	80	7	14	101	52	51	71	2.412	4.04142	0.000465198	0.00155343
MIR160g	UGCCUGGCUCCCUGUAUGCCAUC	80	7	14	101	52	51	71	2.41227	4.04142	0.000534644	0.00175401
miR167a-5p	UGAAGCUGCCAGCAUGAUCUA	281	59	158	17	22	20	6	-2.02373	3.84614	0.000585956	0.0018892
MIR319m-3p	UUGGACUGAAGGGAGCUCCC	57571	41413	33919	48998	48574	53059	47477	1.45099	13.6821	0.000618827	0.00196137
MIR156al-5p	UUGACAGAAGAUAGAGGGCAC	6	38	32	0	2	1	0	-3.75045	1.35183	0.000664595	0.00204344
MIR319q	CUUGGACUGAAGGGAGCUCCC	57571	41413	33919	48998	48574	53059	47477	1.45099	13.6821	0.000666578	0.00204344
MIR166aj-3p	UCGGACCAGGCUUCAUUCCC	34846	9231	10402	2347	1911	2904	2204	-1.63311	10.6319	0.000705214	0.00212352
MIR319x	UUGGACUGAAGGGAGCUCCCA	57610	41436	33931	49065	48654	53091	47521	1.45192	13.6836	0.000715409	0.00212352
MIR166ap	UCGGACCAGGCUUCAUUCCCGU	35168	9323	10489	2464	1941	3062	2299	-1.58951	10.6583	0.000892554	0.00260793
MIR166p-3p	UCGGACCAGGCUUCAUUCCCG	35168	9323	10489	2464	1941	3062	2298	-1.58967	10.6582	0.000915618	0.00263416
miR5741b-3p	AAAGUAUAAGGACUAAAUUGAACC	0	8	7	19	14	10	16	2.73863	1.87685	0.000953487	0.00267546
MIR319o-3p	UUGGACUGAAGGGUGCUCCC	3	6	4	10	12	16	9	2.6067	1.55307	0.000958586	0.00267546
MIR408h	UGCACUGCCUCUUCCCUGGCUG	112	11	28	5	2	4	1	-2.7234	2.10983	0.00102164	0.00280951
MIR166ac	UCCGGACCAGGCUUCAUUCCC	926	322	622	97	63	181	62	-1.42665	5.88938	0.00121771	0.00330016
MIR159f-3p	UUUGGAUUGAAGGGAGCUCUU	20172	8897	16873	18615	10773	27533	14648	1.43319	12.1302	0.00126636	0.00338299
MIR166v-5p	GGAAUGUUGUCUGGCUCGGGG	24	24	88	1	5	1	4	-2.71062	2.11369	0.00138726	0.00365377
MIR159l	UUUGGAUUGAAGGGAGCUCUC	19339	8569	16362	17752	10178	26535	14101	1.42272	12.0692	0.00155483	0.00402697
MIR159n	UUUGGAUUGAAGGGAGCUCUG	19284	8606	16420	17854	10201	26705	14199	1.4289	12.0758	0.00157203	0.00402697
MIR396f-3p	GCUCAAGAAAGCUGUGGGAAA	84	80	56	15	2	6	9	-1.96092	2.80989	0.00208049	0.00525746
MIR166aq	UCGGACCAGGCUUCAUUCCCUU	37539	9863	11256	2946	2287	3924	2820	-1.39604	10.8137	0.00288683	0.00719783
MIR166ab	UCGGACCAGGCUUCAUUCCCU	37496	9858	11253	2946	2286	3923	2820	-1.39509	10.8128	0.00322506	0.00793534
MIR858b	UUCGUUGUCUGUUCGACCUUG	104	95	128	27	12	12	11	-1.57317	3.45165	0.00355919	0.00864376
MIR159u	CUUGGAUUGAAGGGAGCUCCC	29	36	39	40	27	52	52	1.50899	3.48832	0.00394446	0.00945659
MIR167q-5p	UGAAGCUGCCAACAUGAUCUG	47	9	17	1	2	2	1	-2.63575	1.28767	0.00403988	0.00950905
MIR858e	CUCGUUGUCUGUUCGACCUUG	114	105	141	28	17	12	15	-1.47063	3.61412	0.00406804	0.00950905
MIR159h-3p	CUUGGAUUGAAGGGAGCUCU	50	12	64	65	35	72	44	1.579	3.77664	0.00575852	0.0132944
MIR171ad	UUGAGCCGCGCCAAUAUCACU	6	3	6	11	17	4	11	2.43363	1.54962	0.00595459	0.0135794
miR156l-3p	GCUCUCUAUACUUCUGUCAUCA	7	21	26	0	2	2	0	-2.90006	1.02312	0.00666073	0.0150067
MIR166as-3p	UCUCGGACCAGGCUUCAUUCC	1585658	565153	562945	815468	639780	1085495	594664	1.07769	17.7027	0.00753887	0.016783
MIR159b-5p	GAGCUCCUUGAAGUCCAAUAG	43	66	35	38	105	39	49	1.61973	4.02897	0.00775374	0.0170582
miR159a	UUUGGAUUGAAGGGAGCUCUA	61083	23163	44224	48705	27118	52086	31545	1.14067	13.3792	0.00892694	0.0194109
MIR396l-3p	GCUCAAGAAAGCUGUGGGAGA	4	27	9	0	0	2	1	-2.92813	0.712581	0.00937637	0.0201538
MIR166t	UCGGACCAGGCUUCAUUCCUA	10100	4378	3249	1098	855	1110	1156	-1.16653	9.19293	0.00993766	0.0209938
MIR166ae	UCGGACCAGGCUUCAUUCCUU	10088	4381	3251	1097	855	1111	1157	-1.16579	9.19278	0.0099917	0.0209938
MIR166ag	UCGGACCAGGCUUCAUUCCU	10080	4378	3247	1096	852	1110	1155	-1.1672	9.19102	0.0101239	0.0210352
MIR166ai	UCGGACCAGGCUUCAUUCC	8607	4080	2849	1003	753	933	1043	-1.15401	9.01258	0.0110654	0.0227388
MIR5141a	AGACCCGACGCGACUGACAGAUAA	12	3	5	17	14	13	4	2.12133	1.65371	0.0117615	0.0239064
MIR319v	CUUGGACUGAAGGGAGCUCCU	245	207	216	189	166	171	213	1.01	5.73964	0.0120028	0.0241346
MIR162b-5p	GGAGGCAGCGGUUCAUCGACC	47	4	13	12	30	49	35	1.89663	2.99067	0.0124291	0.0246154
MIR319s	UUGGACUGAAGGGAGCUCCU	245	207	216	189	166	171	213	1.01002	5.73964	0.0125051	0.0246154
MIR396v-3p	CUCAAGAAAGCUGUGGGAGA	4	24	9	0	0	2	1	-2.81404	0.642255	0.0129588	0.0252427
miR4414a-5p	AGCUGCUGACUCGUUGGCUC	49	4	7	0	2	0	1	-3.13481	0.998941	0.0131321	0.0253165
MIR166n-5p	GGAAUGUUGUCUGGCUCGAGG	2497	1431	2755	374	516	516	282	-1.12108	7.85986	0.0148576	0.0283507
miR166a-3p	UCGGACCAGGCUUCAUUCCCC	8623274	1359612	2039325	799061	464598	1078108	584272	-1.15345	18.5536	0.0153628	0.0287018
MIR8155a	UAACCUGGCUCUGAUACCA	19	14	11	26	10	30	9	1.52343	2.2839	0.0154862	0.0287018
MIR166ar	UCGGACCAGGCUUCAUUCCCCC	8632697	1360877	2041042	799956	465306	1079082	584841	-1.15333	18.5551	0.015502	0.0287018
MIR319h	UUGGACUGAAGGGAGCUCCUU	278	245	262	226	199	196	248	1.01086	5.97514	0.0156669	0.0287226
MIR319w	UUUGGACUGAAGGGAGCUCCU	255	217	222	195	171	175	221	1.00015	5.78711	0.0161136	0.0292547
miR399g	UGCCAAAGGAGAAUUGCCCUG	20	4	32	24	10	55	26	1.75706	2.7987	0.0166072	0.0298611
miR167f-3p	GAUCAUAUUGGUAGCUUCACC	0	72	42	2	5	1	4	-2.37769	1.9836	0.0250531	0.0446184
MIR319j	UUGGACUGAAGGGAGCUCCUUC	283	248	262	227	200	196	252	1.00787	5.98666	0.0254589	0.0449133
miR166l-3p	UCGGACCAGGCUUCAUUCCUC	12934	5107	3986	1569	1090	1706	1570	-0.999788	9.56466	0.0266661	0.0466033
MIR319p	CUUGGACUGAAGGGAGCUCC	149	107	93	101	78	68	124	0.98181	4.77517	0.0273384	0.0473359
MIR319i	AUUGGACUGAAGGGAGCUCC	149	107	93	101	78	69	124	0.984836	4.77723	0.0287978	0.0494055
leaf_vs_fruit
miRNA	seq	leaf1	leaf2	leaf3	leaf4	fruit1	fruit2	fruit3	fruit4	logFC	logCPM	PValue	FDR
MIR319m-3p	UUGGACUGAAGGGAGCUCCC	2705	1562	2171	2969	48998	48574	53059	47477	5.24755	13.5311	6.5353e-58	7.45978e-56
MIR319q	CUUGGACUGAAGGGAGCUCCC	2705	1562	2171	2969	48998	48574	53059	47477	5.24755	13.5311	1.12328e-57	7.45978e-56
MIR319g	UUGGACUGAAGGGAGCUCCCU	3052	1892	2685	3544	59193	59993	64583	57632	5.28367	13.8168	1.22963e-57	7.45978e-56
MIR319x	UUGGACUGAAGGGAGCUCCCA	2706	1562	2176	2972	49065	48654	53091	47521	5.24783	13.5328	2.10601e-57	9.58237e-56
MIR166r	UCUCGGACCAGGCUUCAUUC	1057	1221	1312	1043	9487	7737	11780	8396	3.87061	11.149	1.30255e-56	4.7413e-55
MIR166as-3p	UCUCGGACCAGGCUUCAUUCC	101940	63234	93751	80921	815468	639780	1085495	594664	4.0401	17.5104	5.00927e-55	1.51948e-53
MIR156u	UUGACAGAAGAGAGAGAGCACA	2230	5397	4692	4416	43	18	32	43	-6.09981	9.0825	1.17785e-45	3.0624e-44
MIR156k-5p	UUGACAGAAGAGAGAGAGCAC	2229	5396	4687	4412	43	18	32	43	-6.0988	9.08152	2.01773e-45	4.59034e-44
MIR2950a-5p	UUCCAUCUCUUGCACACUGGA	7	1	5	8	1372	1647	642	906	8.67083	8.13478	2.37917e-45	4.8112e-44
MIR396w	UUCCACGGCUUUCUUGAACUG	26162	21639	31262	20604	747	812	2047	728	-3.72536	11.7095	4.49389e-35	8.17889e-34
MIR156aaa	GUUGACAGAAGAGAGUGAGCAC	25412	19150	19192	17086	1763	1134	2629	1697	-2.64787	11.5075	2.08398e-30	3.44804e-29
MIR156ac	UUGACAGAAGAGAGUGAGCAC	25412	19150	19192	17086	1763	1134	2629	1697	-2.64787	11.5075	2.72807e-30	4.13757e-29
MIR167m	UGAAGCUGCCAGCAUGAUCUGA	58232	30050	59788	34226	3149	2592	3094	1635	-3.23866	12.6111	3.48219e-29	4.7173e-28
MIR167s-5p	UGAAGCUGCCAGCAUGAUCUGC	57874	29907	59470	33962	3149	2595	3092	1635	-3.22958	12.6032	3.62869e-29	4.7173e-28
MIR167f-5p	UGAAGCUGCCAGCAUGAUCUG	57802	29878	59371	33923	3148	2591	3092	1633	-3.22882	12.6014	6.66189e-29	8.08309e-28
miR167c	UGAAGCUGCCAGCAUGAUCUGG	57815	29890	59427	33937	3175	2600	3124	1652	-3.21827	12.6031	7.7011e-29	8.76e-28
MIR319t	UUGGGCUGAAGGGAGCUCCC	6	3	11	12	179	165	171	184	5.28719	5.38641	1.16612e-28	1.24844e-27
MIR156ae	UUUGACAGAAGAUAGAGAGCAC	4145	2744	3915	2941	94	158	130	57	-4.05082	8.83402	5.56681e-26	5.62866e-25
miR156f-5p	UUGACAGAAGAUAGAGAGCAC	4142	2744	3915	2941	94	158	130	57	-4.05047	8.83376	1.14796e-25	1.09962e-24
MIR156ad	UGACAGAAGAGAGUGAGCACU	18081	13418	13558	12576	1490	997	2377	1521	-2.34309	11.069	8.63838e-22	7.86092e-21
MIR156z	UGACAGAAGAGAGUGAGCACA	17711	12787	13063	12314	1422	936	2209	1461	-2.38024	11.0192	1.63422e-21	1.41632e-20
MIR156i-5p	UGACAGAAGAGAGUGAGCAC	17592	12660	12978	12226	1412	933	2199	1457	-2.37575	11.0092	4.1913e-20	3.46735e-19
MIR156o	CUGACAGAAGAGAGUGAGCAC	17602	12674	12990	12237	1412	933	2201	1457	-2.3766	11.0103	4.87916e-20	3.8609e-19
MIR396n	UUCCACAGCUUUCUUGAACUGU	8719	12867	9010	7434	806	910	1153	782	-2.483	10.4365	9.40333e-20	7.13086e-19
miR396a-5p	UUCCACAGCUUUCUUGAACUG	8707	12840	8985	7423	803	910	1152	776	-2.48418	10.4335	3.42792e-19	2.49553e-18
MIR390c-5p	GAGCUCAGGAGGGAUAGCGCC	28	26	32	18	163	147	147	105	3.3377	5.16462	1.38561e-18	9.69927e-18
MIR390b	AGCUCAGGAGGGAUAGCGCC	28	26	31	16	162	144	141	103	3.35582	5.13312	1.77352e-18	1.19548e-17
MIR396d-3p	GUUCAAUAAAGCUGUGGGAAG	548	633	299	255	24	24	22	17	-3.36818	5.8717	2.08027e-17	1.35217e-16
MIR157a-3p	GCUCUCUAUGCUUCUGUCAUC	150	67	124	84	2	3	2	1	-4.78992	3.89102	5.94491e-17	3.73094e-16
MIR396aa	UUCCACGGCUUUCUUGAACC	161	108	146	111	2	6	5	5	-3.95381	4.21922	3.85637e-16	2.33953e-15
MIR167o	UGAAGCUGCCAGCAUGAUCUC	589	226	441	354	26	18	12	13	-3.63558	5.79633	5.08626e-16	2.98613e-15
MIR319j	UUGGACUGAAGGGAGCUCCUUC	49	18	59	34	227	200	196	252	3.35127	5.81823	1.93867e-15	1.10262e-14
MIR319h	UUGGACUGAAGGGAGCUCCUU	49	18	59	34	226	199	196	248	3.34059	5.80854	2.10525e-15	1.16108e-14
miR156k-3p	GCUCUCUCUUCUUCUGUCAACC	61	60	45	71	3	0	0	0	-5.3236	3.13975	3.81673e-14	2.04307e-13
MIR156aw-3p	GCUCUCUAUGCUUCUGUCAUCA	152	67	126	85	2	4	2	5	-4.10183	3.93463	6.49413e-14	3.37695e-13
MIR319v	CUUGGACUGAAGGGAGCUCCU	33	14	56	33	189	166	171	213	3.31863	5.57412	9.12312e-14	4.61224e-13
MIR319s	UUGGACUGAAGGGAGCUCCU	33	14	56	33	189	166	171	213	3.31853	5.57412	1.53076e-13	7.52969e-13
MIR396ae-3p	GUUCAAUAAAGCUGUGGGAAA	80	128	39	24	1	1	1	0	-5.40035	3.21976	1.07486e-12	5.14801e-12
MIR396r-3p	GUUCAAUAAAGCUGUGGGAA	80	123	39	24	1	1	1	0	-5.37479	3.19724	1.4955e-12	6.97898e-12
MIR167l	UGAAGCUGCCAGCAUGAUCU	101	51	94	63	2	3	8	2	-3.50348	3.52688	3.38129e-12	1.53849e-11
MIR157c	UGACAGAAGAUAGAGAGCAC	230	258	245	220	7	19	21	2	-3.41167	5.0816	4.79811e-12	2.12989e-11
MIR156j-5p	CUGACAGAAGAUAGAGAGCAC	236	266	258	233	8	20	24	3	-3.31447	5.14919	4.92672e-12	2.13491e-11
MIR319w	UUUGGACUGAAGGGAGCUCCU	40	19	71	45	195	171	175	221	2.9936	5.65285	8.73894e-12	3.69881e-11
MIR319p	CUUGGACUGAAGGGAGCUCC	27	7	24	17	101	78	68	124	3.21301	4.60532	1.41249e-11	5.76756e-11
MIR319r	UUGGACUGAAGGGAGCUCC	27	7	24	17	101	78	68	124	3.21301	4.60532	1.42605e-11	5.76756e-11
MIR171e-5p	UAUUGGCCCGGUUCACUCAGA	14592	9701	14807	14606	2717	1340	3278	1881	-1.75586	11.117	4.29378e-11	1.69884e-10
miR390a-5p	AAGCUCAGGAGGGAUAGCGCC	562	308	475	423	1150	1955	1242	829	2.48978	8.52428	6.82334e-11	2.64223e-10
MIR393c-5p	UCCAAAGGGAUCGCAUUGAUCC	201	264	166	111	16	19	19	19	-2.40573	4.80003	1.72589e-10	6.54398e-10
MIR396o	UCCACAGCUUUCUUGAACUG	319	507	340	222	10	32	28	37	-2.72928	5.64106	6.77881e-10	2.51784e-09
MIR393e	UUCCAAAGGGAUCGCAUUGAUC	169	209	135	82	12	16	16	14	-2.41525	4.48777	1.08315e-09	3.94265e-09
MIR393d	AUCCAAAGGGAUCGCAUUGAUC	167	209	135	82	12	16	16	14	-2.41081	4.48413	1.10772e-09	3.95306e-09
miR393a-5p	UCCAAAGGGAUCGCAUUGAUC	167	209	135	82	12	16	16	14	-2.41075	4.48413	1.17623e-09	4.11679e-09
MIR159e	UUUGGACUGAAGGGAGCUCUA	27	23	52	23	104	59	143	69	2.39505	4.62677	2.79138e-09	9.5855e-09
MIR319e-5p	GAGCUUUCUUCAGUCCACUC	0	0	0	2	18	17	11	25	5.65491	2.15556	3.6661e-09	1.23561e-08
MIR319k	UUUUGGACUGAAGGGAGCUCC	34	12	39	28	107	83	72	132	2.6986	4.75437	4.61812e-09	1.52818e-08
MIR396ac	UUCCACAGCUUUCUUGAACUA	577	1212	1017	676	119	98	165	48	-2.17696	7.05606	5.15955e-09	1.67685e-08
MIR167n	UGAAGCUGCCAGCAUGAUCUUA	238	134	323	116	27	15	31	15	-2.34405	4.9481	7.79393e-09	2.48859e-08
MIR167h-5p	UGAAGCUGCCAGCAUGAUCUU	234	129	308	115	27	15	30	15	-2.31342	4.91006	8.88448e-09	2.78789e-08
MIR396ad	UUCCACAGCUUUCUUGAACU	544	1180	970	635	105	93	154	43	-2.23133	6.98037	9.28124e-09	2.86303e-08
miR159a	UUUGGAUUGAAGGGAGCUCUA	36325	28065	36444	23622	48705	27118	52086	31545	1.20637	13.6375	1.67144e-08	5.07003e-08
miR319a	UUGGACUGAAGGGUGCUCCCU	0	0	1	1	11	14	21	13	5.33986	1.87154	3.5355e-08	1.05486e-07
MIR156ar	UGACAGAAGAGAGAGAGCACA	10	44	36	22	0	0	0	0	-7.45805	2.16595	3.61876e-08	1.06228e-07
MIR172s	UGAGAAUCUUGAUGAUGCUGCAU	52	106	35	35	5	1	3	5	-3.0876	3.12659	7.90948e-08	2.28496e-07
MIR156aa	UGACAGAAGAGAGUGAGCAUA	58	65	62	59	8	5	10	6	-2.22039	3.35978	9.39871e-08	2.67276e-07
MIR156m	UGACAGAAGAGAGAGAGCAC	10	44	35	18	0	0	0	0	-7.37918	2.10405	1.08325e-07	3.0331e-07
MIR167q-5p	UGAAGCUGCCAACAUGAUCUG	40	38	56	22	1	2	2	1	-3.73123	2.61966	1.18308e-07	3.26244e-07
MIR159r	CUUGGAUUGAAGGGAGCUCUA	140	102	145	103	361	147	275	181	1.81444	6.11539	1.4574e-07	3.9565e-07
MIR167j-3p	GGUCAUGCUCUGACAGCCUCACU	117	87	105	78	168	212	221	130	1.8206	5.77336	1.47825e-07	3.9565e-07
MIR319i	AUUGGACUGAAGGGAGCUCC	45	32	43	45	101	78	69	124	2.06678	4.77674	2.29013e-07	6.04063e-07
MIR396y-5p	UUCCACGGCUUUCUUGAACUU	222	276	429	260	12	29	73	19	-2.375	5.5136	2.75493e-07	7.16282e-07
MIR319o-3p	UUGGACUGAAGGGUGCUCCC	0	0	1	1	10	12	16	9	5.0183	1.59902	2.96759e-07	7.60706e-07
miR827a-3p	UUAGAUGACCAUCAACGAAC	152	676	93	51	10	10	16	15	-3.25796	5.0088	3.6826e-07	9.3088e-07
MIR827b	UUAGAUGACCAUCAACGAACA	153	681	93	51	10	11	19	15	-3.16777	5.02512	6.68421e-07	1.66647e-06
miR171c	UGAUUGAGCCGUGCCAAUAUC	74	89	110	39	6	6	10	14	-2.19235	3.65291	1.28499e-06	3.16038e-06
MIR396q	UUCCACAGCUUUCUUGAACAG	118	107	119	91	8	16	20	2	-2.37502	4.10309	1.42038e-06	3.44679e-06
miR162a-3p	UCGAUAAACCUCUGCAUCCAG	574	493	630	517	858	953	930	575	1.4727	8.04033	1.66729e-06	3.99273e-06
MIR156an	UGACAGAAGAGGGUGAGCAC	38	39	51	45	5	2	8	3	-2.44283	2.89093	1.82862e-06	4.32219e-06
MIR166am-3p	CUCGGACCAGGCUUCAUUCCC	6217	4319	6694	5334	7216	5356	9016	5494	1.09917	11.1266	3.27844e-06	7.6497e-06
MIR396u	UUCCACAGCUUUCUUGAACGU	121	117	158	98	9	19	23	2	-2.35243	4.28092	3.65426e-06	8.41868e-06
MIR172e	AGAAUCUUGAUGAUGCUGCAU	39	77	27	31	5	1	3	5	-2.71171	2.82578	6.25371e-06	1.42272e-05
miR167a-5p	UGAAGCUGCCAGCAUGAUCUA	146	73	266	102	17	22	20	6	-2.28138	4.5335	6.61141e-06	1.48553e-05
MIR167k	UGAAGCUGCCAGCAUGAUCUAA	147	73	267	104	17	22	23	6	-2.23978	4.55008	9.20099e-06	2.04217e-05
MIR156ax-5p	CUGACAGAAGAGAGUGAGCA	34	45	40	37	3	3	4	5	-2.48523	2.74617	1.01062e-05	2.21607e-05
MIR156r	CGACAGAAGAGAGUGAGCAC	67	39	68	61	5	8	15	4	-2.05311	3.34675	1.17115e-05	2.53748e-05
MIR159o	AUUGGAUUGAAGGGAGCUCCA	104	90	108	92	129	111	185	169	1.45157	5.54021	1.28513e-05	2.7517e-05
MIR159q	AUUGGAUUGAAGGGAGCUCCU	104	90	108	92	129	112	186	170	1.45917	5.54572	1.32491e-05	2.80388e-05
MIR159f-3p	UUUGGAUUGAAGGGAGCUCUU	15479	16247	20463	12486	18615	10773	27533	14648	0.964726	12.5347	1.39142e-05	2.91078e-05
miR159c-3p	AUUGGAUUGAAGGGAGCUCC	104	90	108	92	129	111	185	169	1.45155	5.54021	1.45411e-05	3.00737e-05
MIR159p	AUUGGAUUGAAGGGAGCUCCG	104	91	108	92	129	111	185	169	1.44825	5.5411	1.55565e-05	3.18122e-05
MIR156ah	UUGACAGAAGAUAGAGAGC	8	18	27	9	0	0	0	0	-6.59975	1.4952	2.22847e-05	4.50647e-05
MIR169o-3p	CGAACUCUUCUCCAUCAUUCUAGA	5	1	11	3	28	20	15	21	2.94789	2.5303	2.38205e-05	4.76411e-05
MIR159u	CUUGGAUUGAAGGGAGCUCCC	35	18	20	26	40	27	52	52	1.63707	3.71515	2.88919e-05	5.71558e-05
MIR159n	UUUGGAUUGAAGGGAGCUCUG	15029	15768	20157	12218	17854	10201	26705	14199	0.942717	12.4868	3.25088e-05	6.36194e-05
miR167h-3p	GAUCAUGCGGCAGUUUCACC	58	66	55	37	5	7	16	8	-1.71408	3.25451	3.72362e-05	7.20957e-05
MIR159l	UUUGGAUUGAAGGGAGCUCUC	15092	15827	20089	12238	17752	10178	26535	14101	0.933213	12.4821	4.28784e-05	8.21459e-05
miR396b	UUCCACAGCUUUCUUGAACUU	11919	14452	19376	16106	4503	3823	5520	2630	-1.0823	11.5042	4.73705e-05	8.98066e-05
MIR167r-5p	UAAAGCUGCCAGCAUGAUCUGG	35	16	62	16	3	1	2	2	-3.07984	2.43029	5.62446e-05	0.000105531
MIR156az	UGACAGAGGAGAGUGAGCAC	54	41	33	35	3	2	13	4	-2.07131	2.836	6.50115e-05	0.000120736
MIR396k-3p	UUCAAUAAAGCUGUGGGAAG	34	46	21	30	5	0	0	3	-3.09352	2.45683	7.37783e-05	0.000135633
MIR168b-3p	CCCGCCUUGCAUCAACUGAAU	11867	5623	8862	9001	8200	11653	18284	7211	1.19227	11.8415	7.73581e-05	0.000140792
MIR396f-3p	GCUCAAGAAAGCUGUGGGAAA	41	70	77	35	15	2	6	9	-1.91616	3.2646	0.000128383	0.000231344
MIR171aj	UGAUUGAGCCGCGCCAAUAUCU	56	26	73	27	11	4	6	5	-1.91632	3.00098	0.000275312	0.000491243
miR390a-3p	CGCUAUCCAUCCUGAGUUUCC	5	5	13	19	36	40	24	13	2.24684	3.06055	0.000347716	0.00061441
MIR171v-3p	UGAUUGAGCCGCGCCAAUAUC	55	26	70	25	11	4	6	5	-1.86463	2.96351	0.000429784	0.000752121
MIR156al-5p	UUGACAGAAGAUAGAGGGCAC	21	18	15	9	0	2	1	0	-3.31823	1.57065	0.00057364	0.00099431
MIR172c-5p	GUAGCAUUAUCAAGAUUCACA	12	13	18	6	2	0	0	0	-3.51325	1.29628	0.000999328	0.00171583
MIR160g	UGCCUGGCUCCCUGUAUGCCAUC	64	23	54	49	101	52	51	71	1.40729	4.47963	0.00110628	0.00188171
miR160a-5p	UGCCUGGCUCCCUGUAUGCCA	64	23	54	48	101	52	51	71	1.41655	4.47698	0.00119296	0.00201036
MIR160b-5p	UGCCUGGCUCCCUGUAUGCCAUU	64	23	54	49	101	52	51	71	1.40726	4.47963	0.00121479	0.00202837
MIR171f-5p	UAUUGGUCCGGUUCACUCAGA	2900	2643	3037	2731	391	917	968	688	-1.03362	9.05388	0.00170661	0.00282366
MIR171g-5p	CGAUGUUGGGGCAGUUCAAUC	12	12	17	14	0	0	2	2	-2.86479	1.48291	0.00259143	0.00424901
MIR156y-5p	UGACAGAAGAGAGCGAGCAC	10	28	23	22	1	1	7	0	-2.44125	1.98684	0.00302421	0.00491434
miR167f-3p	GAUCAUAUUGGUAGCUUCACC	24	47	13	22	2	5	1	4	-2.13531	2.28745	0.00410321	0.0066087
MIR159b-5p	GAGCUCCUUGAAGUCCAAUAG	59	20	29	48	38	105	39	49	1.53691	4.29692	0.00451928	0.00721499
MIR166t	UCGGACCAGGCUUCAUUCCUA	1066	904	1433	1056	1098	855	1110	1156	0.789192	8.58868	0.00582514	0.00916911
MIR166ai	UCGGACCAGGCUUCAUUCC	993	812	1223	930	1003	753	933	1043	0.791191	8.41542	0.00588022	0.00916911
MIR166ae	UCGGACCAGGCUUCAUUCCUU	1066	906	1437	1060	1097	855	1111	1157	0.786044	8.59015	0.0059102	0.00916911
MIR159h-3p	CUUGGAUUGAAGGGAGCUCU	32	56	54	44	65	35	72	44	1.03904	4.19451	0.00594481	0.00916911
MIR166ag	UCGGACCAGGCUUCAUUCCU	1063	904	1432	1055	1096	852	1110	1155	0.788442	8.58664	0.00628085	0.009606
MIR168d	UCGCUUGGUGCAGGUCGGGA	183	123	84	99	77	173	173	103	1.03656	5.53183	0.00959518	0.0145527
miR168a-5p	UCGCUUGGUGCAGGUCGGGAA	5252	4776	3556	3719	2977	4059	5232	2763	0.684218	10.4501	0.010384	0.0156189
miR399g	UGCCAAAGGAGAAUUGCCCUG	8	34	17	20	24	10	55	26	1.29881	3.17951	0.0126101	0.0188118
MIR168g	UCGCUUGGUGCAGGUCGGGAC	234	156	103	135	94	198	184	129	0.881664	5.7949	0.0223668	0.0330957
miR5741b-3p	AAAGUAUAAGGACUAAAUUGAACC	2	19	15	3	19	14	10	16	1.54741	2.33346	0.0283978	0.0416806
miR166l-3p	UCGGACCAGGCUUCAUUCCUC	1526	1474	2337	1684	1569	1090	1706	1570	0.605334	9.13299	0.02972	0.0432723
MIR156aq-3p	GCUCACUUCUCUUUCUGUCAGC	28	12	22	29	1	9	0	1	-1.99705	2.16402	0.0346319	0.0500239
MIR8155a	UAACCUGGCUCUGAUACCA	25	3	17	5	26	10	30	9	1.41231	2.58911	0.0368866	0.0528612
MIR399i-5p	AGGGCUUCUCUCCCUUGGCAGG	543	2380	348	510	573	878	1457	895	0.936479	8.35964	0.0487922	0.0693765
MIR162f-3p	UCGAUAAACCUCUGCAUCCA	79	85	121	54	61	101	81	54	0.749724	4.83197	0.0512182	0.0722614
MIR162c	UCGAUAAACCUCUGCAUCCGG	65	40	94	35	53	66	42	49	0.799447	4.33734	0.0621032	0.0869445
MIR160c-5p	UGCCUGGCUCCCUGUAUGCCG	28	10	13	14	35	16	8	15	1.10393	2.76231	0.0655975	0.0911354
MIR5139a	AAACCUGGCUCUGAUACCA	25	3	20	9	28	11	28	7	1.1864	2.64367	0.0783851	0.108076
MIR1515a	UCAUUUUUGCGUGCAAUGAUCC	18	6	13	9	5	14	16	11	0.894752	2.19602	0.157856	0.216014
MIR5141a	AGACCCGACGCGACUGACAGAUAA	9	0	13	17	17	14	13	4	1.0696	2.17639	0.187778	0.255042
MIR160i	UGCCUGGCUCCCUGUAUGCC	27	8	13	14	30	13	5	11	0.844659	2.55497	0.207723	0.280042
MIR166y-5p	GGAAUGUUGGCUGGCUCGAGG	1588	256	1194	681	224	418	465	238	-0.557651	7.59893	0.220668	0.295145
MIR395l	CUGAAGUGUUUGGGGGAACUCC	24	1	60	3	7	3	1	7	-1.29547	2.18642	0.222169	0.295145
MIR396p	CACAGCUUUCUUGAACUUUCU	18	14	34	13	8	4	2	9	-0.844746	2.1884	0.23408	0.308714
MIR162b-5p	GGAGGCAGCGGUUCAUCGACC	60	25	25	46	12	30	49	35	0.537228	3.66004	0.256298	0.335584
MIR395m	UGAAGUGUUUGGGGGAACUC	19	0	51	1	5	3	1	7	-1.13436	1.95834	0.320466	0.413471
MIR395k	GUGAAGUGUUUGGGGGAACUC	19	0	51	1	5	3	1	7	-1.13418	1.95834	0.322831	0.413471
MIR156ai	UGACAGAAGAGAGUGAGUAC	10	9	15	10	1	5	4	3	-0.846729	1.51433	0.323536	0.413471
MIR395h	AUGAAGUGUUUGGGGGAACUC	19	0	51	1	5	3	1	7	-1.13402	1.95834	0.32487	0.413471
miR395a	CUGAAGUGUUUGGGGGAACUC	19	0	51	1	5	3	1	7	-1.13378	1.95834	0.328068	0.414642
MIR165a-3p	UCGGACCAGGCUUCAUCCCC	27	36	85	33	45	20	52	22	0.42043	3.79105	0.357502	0.448727
leaf_vs_root
miRNA	seq	leaf1	leaf2	leaf3	leaf4	root1	root2	logFC	logCPM	PValue	FDR
MIR171e-5p	UAUUGGCCCGGUUCACUCAGA	14592	9701	14807	14606	21	12	-9.77743	11.3985	1.67066e-69	3.32461e-67
MIR396q	UUCCACAGCUUUCUUGAACAG	118	107	119	91	9752	6773	6.13408	9.6203	2.23088e-65	2.21973e-63
MIR396u	UUCCACAGCUUUCUUGAACGU	121	117	158	98	9764	6772	5.96345	9.62625	9.74208e-64	6.46224e-62
MIR171f-5p	UAUUGGUCCGGUUCACUCAGA	2900	2643	3037	2731	0	5	-10.2073	9.15718	1.90041e-58	9.45452e-57
MIR166as-3p	UCUCGGACCAGGCUUCAUUCC	101940	63234	93751	80921	988594	1132502	3.52655	16.8037	8.86657e-36	3.52889e-34
miR156i6-3p	GCUCUCUCUCUAUCUGUCACC	1	0	0	0	294	226	9.35233	4.62942	1.50908e-35	5.00513e-34
MIR156g-5p	UGACAGAAGAGAGGGAGCAC	0	0	0	1	155	168	8.64741	3.96282	1.37271e-32	3.90242e-31
MIR6300a	GUCGUUGUAGUAUAGUGG	12	19	6	10	707	602	5.62953	5.98976	2.39092e-29	5.94741e-28
miR156f-5p	UUGACAGAAGAUAGAGAGCAC	4142	2744	3915	2941	173	114	-4.67855	9.44003	3.87596e-27	8.57018e-26
MIR156ae	UUUGACAGAAGAUAGAGAGCAC	4145	2744	3915	2941	173	114	-4.67883	9.44031	6.1505e-27	1.22395e-25
MIR319x	UUGGACUGAAGGGAGCUCCCA	2706	1562	2176	2972	43602	24771	3.72669	11.8343	5.14772e-26	9.3127e-25
MIR858c	UCUCGUUGUCUGUUCGACCUU	32	42	48	33	745	897	4.27519	6.39022	7.7473e-26	1.28476e-24
MIR319g	UUGGACUGAAGGGAGCUCCCU	3052	1892	2685	3544	50497	27626	3.67207	12.0345	3.72032e-25	5.69496e-24
MIR319m-3p	UUGGACUGAAGGGAGCUCCC	2705	1562	2171	2969	43587	24765	3.72752	11.8337	1.01672e-23	1.44519e-22
MIR319q	CUUGGACUGAAGGGAGCUCCC	2705	1562	2171	2969	43587	24765	3.72752	11.8337	1.6425e-23	2.17905e-22
miR894a	CGUUUCACGUCGGGUUCACC	12	0	2	4	334	316	6.04839	4.97716	4.10536e-23	5.10604e-22
MIR167s-5p	UGAAGCUGCCAGCAUGAUCUGC	57874	29907	59470	33962	3893	4402	-3.52867	13.1647	6.84512e-23	8.01281e-22
miR167c	UGAAGCUGCCAGCAUGAUCUGG	57815	29890	59427	33937	3908	4404	-3.52452	13.1637	7.65171e-23	8.08149e-22
MIR166y-5p	GGAAUGUUGGCUGGCUCGAGG	1588	256	1194	681	0	1	-10.5714	7.46742	7.716e-23	8.08149e-22
MIR167m	UGAAGCUGCCAGCAUGAUCUGA	58232	30050	59788	34226	3902	4404	-3.53542	13.1731	8.65717e-23	8.61388e-22
MIR167f-5p	UGAAGCUGCCAGCAUGAUCUG	57802	29878	59371	33923	3892	4399	-3.5275	13.1629	2.29945e-22	2.179e-21
MIR2950a-5p	UUCCAUCUCUUGCACACUGGA	7	1	5	8	154	212	4.96904	4.21056	1.37351e-21	1.2424e-20
MIR319r	UUGGACUGAAGGGAGCUCC	27	7	24	17	622	424	4.7194	5.72	5.18205e-21	4.4836e-20
MIR319p	CUUGGACUGAAGGGAGCUCC	27	7	24	17	622	424	4.71949	5.72	8.64928e-21	7.17169e-20
MIR319j	UUGGACUGAAGGGAGCUCCUUC	49	18	59	34	712	511	3.86373	6.02105	2.92987e-19	2.33218e-18
miR398d-3p	UGUGUUCUCAGGUCGCCCCUA	5	1	2	2	108	89	5.13689	3.35618	5.12989e-19	3.92634e-18
MIR319h	UUGGACUGAAGGGAGCUCCUU	49	18	59	34	707	510	3.8567	6.01479	7.75299e-19	5.71424e-18
MIR319v	CUUGGACUGAAGGGAGCUCCU	33	14	56	33	698	488	4.04963	5.95688	1.24088e-18	8.81912e-18
MIR319s	UUGGACUGAAGGGAGCUCCU	33	14	56	33	698	488	4.04965	5.95688	1.48771e-18	1.02087e-17
MIR319k	UUUUGGACUGAAGGGAGCUCC	34	12	39	28	633	426	4.14339	5.78643	4.22863e-18	2.80499e-17
MIR319i	AUUGGACUGAAGGGAGCUCC	45	32	43	45	629	424	3.55037	5.85098	1.83572e-17	1.17841e-16
MIR396ac	UUCCACAGCUUUCUUGAACUA	577	1212	1017	676	11292	7721	3.31089	10.047	1.98236e-17	1.23278e-16
MIR396ad	UUCCACAGCUUUCUUGAACU	544	1180	970	635	11003	7573	3.34132	10.0083	2.49268e-17	1.50316e-16
MIR319w	UUUGGACUGAAGGGAGCUCCU	40	19	71	45	709	490	3.69646	6.0148	1.37345e-16	8.0387e-16
MIR157a-3p	GCUCUCUAUGCUUCUGUCAUC	150	67	124	84	4	2	-5.16942	4.43076	1.81248e-15	1.03053e-14
MIR156aw-3p	GCUCUCUAUGCUUCUGUCAUCA	152	67	126	85	4	3	-4.97343	4.44928	3.65146e-15	2.01845e-14
miR171c	UGAUUGAGCCGUGCCAAUAUC	74	89	110	39	0	1	-7.04409	3.9875	1.16672e-14	6.27509e-14
MIR157c	UGACAGAAGAUAGAGAGCAC	230	258	245	220	15	13	-4.21362	5.64746	6.41087e-14	3.35727e-13
MIR156j-5p	CUGACAGAAGAUAGAGAGCAC	236	266	258	233	17	14	-4.12705	5.70891	1.09155e-12	5.56969e-12
miR156g-3p	GCUCUCUAUCUGUCUGUCACC	0	0	0	0	33	80	8.73797	2.53895	2.37768e-11	1.1829e-10
MIR393c-5p	UCCAAAGGGAUCGCAUUGAUCC	201	264	166	111	12	10	-4.19385	5.28824	4.28316e-11	2.0789e-10
MIR167j-3p	GGUCAUGCUCUGACAGCCUCACU	117	87	105	78	11	8	-3.43802	4.3676	5.01562e-11	2.37645e-10
MIR319t	UUGGGCUGAAGGGAGCUCCC	6	3	11	12	135	74	3.57818	3.5794	7.12108e-11	3.29557e-10
MIR167o	UGAAGCUGCCAGCAUGAUCUC	589	226	441	354	38	47	-3.33281	6.38056	9.40002e-11	4.25137e-10
MIR171aj	UGAUUGAGCCGCGCCAAUAUCU	56	26	73	27	0	0	-8.49276	3.20672	1.13665e-10	5.02652e-10
MIR156l-5p	CUGACAGGAGAUAGAGAGCAC	851	400	1095	1558	45	76	-4.17156	7.68611	3.03652e-10	1.31363e-09
MIR393e	UUCCAAAGGGAUCGCAUUGAUC	169	209	135	82	11	10	-3.93607	4.97516	3.75608e-10	1.59034e-09
miR393a-5p	UCCAAAGGGAUCGCAUUGAUC	167	209	135	82	11	10	-3.9317	4.97099	3.89805e-10	1.61607e-09
MIR393d	AUCCAAAGGGAUCGCAUUGAUC	167	209	135	82	11	10	-3.9317	4.97099	4.87802e-10	1.98107e-09
MIR171v-3p	UGAUUGAGCCGCGCCAAUAUC	55	26	70	25	0	0	-8.44265	3.16099	2.66565e-09	1.06093e-08
MIR3630b-3p	UUUGGGAAUCUCUCUGAUGCAC	3	0	2	0	41	88	5.49028	2.75944	4.17445e-09	1.62885e-08
miR156k-3p	GCUCUCUCUUCUUCUGUCAACC	61	60	45	71	1	8	-3.85634	3.718	1.48535e-08	5.68433e-08
MIR156k-5p	UUGACAGAAGAGAGAGAGCAC	2229	5396	4687	4412	761	700	-2.68317	9.86581	2.42708e-08	9.11302e-08
MIR156u	UUGACAGAAGAGAGAGAGCACA	2230	5397	4692	4416	761	701	-2.68312	9.86672	2.58512e-08	9.52663e-08
MIR159e	UUUGGACUGAAGGGAGCUCUA	27	23	52	23	249	106	2.4378	4.53682	6.10828e-08	2.21009e-07
MIR8175c	GAUCCCCGGCAACGGCGCCA	2	0	6	2	52	65	4.42441	2.6978	8.3498e-08	2.96716e-07
MIR5139a	AAACCUGGCUCUGAUACCA	25	3	20	9	95	112	2.79779	3.68248	1.02159e-07	3.56661e-07
MIR171j-5p	AGAUGUUGGUCCGGUUCAAUA	44	24	49	51	3	0	-4.80516	3.18468	1.99881e-07	6.85799e-07
MIR167h-5p	UGAAGCUGCCAGCAUGAUCUU	234	129	308	115	36	22	-2.80052	5.34932	2.86868e-07	9.67572e-07
MIR167l	UGAAGCUGCCAGCAUGAUCU	101	51	94	63	14	13	-2.59418	4.08054	2.92261e-07	9.69332e-07
MIR167n	UGAAGCUGCCAGCAUGAUCUUA	238	134	323	116	37	22	-2.8187	5.39088	3.41873e-07	1.11529e-06
MIR396aa	UUCCACGGCUUUCUUGAACC	161	108	146	111	452	556	1.82631	6.18979	4.57427e-07	1.46819e-06
MIR167k	UGAAGCUGCCAGCAUGAUCUAA	147	73	267	104	17	23	-2.92713	4.92914	5.48395e-07	1.73223e-06
miR167h-3p	GAUCAUGCGGCAGUUUCACC	58	66	55	37	9	6	-2.94678	3.5934	5.71409e-07	1.77672e-06
MIR858e	CUCGUUGUCUGUUCGACCUUG	65	35	39	19	224	191	2.31094	4.77961	6.17964e-07	1.89192e-06
miR167a-5p	UGAAGCUGCCAGCAUGAUCUA	146	73	266	102	17	23	-2.91651	4.91937	6.76428e-07	2.03953e-06
MIR858b	UUCGUUGUCUGUUCGACCUUG	62	25	32	18	198	165	2.32857	4.58633	9.30489e-07	2.76369e-06
MIR156ax-5p	CUGACAGAAGAGAGUGAGCA	34	45	40	37	249	144	2.19781	4.74426	1.4517e-06	4.24836e-06
MIR167q-5p	UGAAGCUGCCAACAUGAUCUG	40	38	56	22	0	2	-5.20286	3.04354	1.64714e-06	4.75044e-06
miR396a-5p	UUCCACAGCUUUCUUGAACUG	8707	12840	8985	7423	30326	26451	1.43443	12.1541	8.36128e-06	2.37699e-05
MIR396n	UUCCACAGCUUUCUUGAACUGU	8719	12867	9010	7434	30399	26511	1.43501	12.1572	9.29831e-06	2.60615e-05
MIR156ay-3p	GCUUACUCUCUAUCUGUCACC	0	0	0	0	25	16	7.30494	1.33365	1.04825e-05	2.89725e-05
MIR156ak-3p	UGCUUACUCUCUAUCUGUCACC	0	0	0	0	25	16	7.30495	1.33365	1.1369e-05	3.09923e-05
MIR156aa	UGACAGAAGAGAGUGAGCAUA	58	65	62	59	317	170	1.8673	5.1547	1.53514e-05	4.12827e-05
miR390a-5p	AAGCUCAGGAGGGAUAGCGCC	562	308	475	423	110	149	-1.8855	6.64769	2.25951e-05	5.99523e-05
MIR398g-3p	UGUGUUCUCAGGUCGCCCCCG	0	0	0	0	16	14	6.85199	1.0001	7.18461e-05	0.000186439
MIR162b-5p	GGAGGCAGCGGUUCAUCGACC	60	25	25	46	1	4	-4.04346	3.11406	7.21399e-05	0.000186439
miR399g	UGCCAAAGGAGAAUUGCCCUG	8	34	17	20	0	0	-7.43864	2.22	0.000119683	0.000301867
miR398b	UGUGUUCUCAGGUCGCCCCUG	0	0	0	2	35	20	5.30176	1.71774	0.000119837	0.000301867
MIR3630a-3p	UGUGGGAAUCUCUCUGAUGCUU	0	0	0	0	7	21	6.7329	0.922597	0.00012394	0.000308301
MIR156i-5p	UGACAGAAGAGAGUGAGCAC	17592	12660	12978	12226	51711	21618	1.2952	12.5973	0.000237839	0.00058432
MIR156o	CUGACAGAAGAGAGUGAGCAC	17602	12674	12990	12237	51733	21626	1.29455	12.5982	0.00025126	0.000609765
MIR156z	UGACAGAAGAGAGUGAGCACA	17711	12787	13063	12314	52003	21763	1.29272	12.607	0.000270957	0.000649644
MIR396o	UCCACAGCUUUCUUGAACUG	319	507	340	222	1111	1034	1.48776	7.40923	0.000310434	0.000735433
MIR156ad	UGACAGAAGAGAGUGAGCACU	18081	13418	13558	12576	52717	22172	1.26952	12.6392	0.000351539	0.000823015
miR399i-3p	UGCCAAAGGAGAGUUGCCCUUC	23	41	7	21	0	1	-5.40976	2.43746	0.000457563	0.00105878
MIR396f-3p	GCUCAAGAAAGCUGUGGGAAA	41	70	77	35	18	14	-1.90088	3.71356	0.000505138	0.00115543
MIR156an	UGACAGAAGAGGGUGAGCAC	38	39	51	45	192	80	1.53661	4.45916	0.000540193	0.00122157
MIR166ac	UCCGGACCAGGCUUCAUUCCC	181	162	286	138	398	635	1.33473	6.41512	0.000593548	0.00132206
miR171a	UUGAGCCGUGCCAAUAUCACG	17	20	10	13	0	0	-7.00668	1.85011	0.000597917	0.00132206
MIR172s	UGAGAAUCUUGAUGAUGCUGCAU	52	106	35	35	17	3	-2.65357	3.73516	0.000644357	0.00140909
MIR473a-5p	UUCUCUCCCUCAAGGGCUUCUGG	10	0	8	5	44	43	2.8395	2.51924	0.000809237	0.00175041
MIR156al-5p	UUGACAGAAGAUAGAGGGCAC	21	18	15	9	1	0	-4.75506	1.89734	0.00154754	0.00331141
miR167f-3p	GAUCAUAUUGGUAGCUUCACC	24	47	13	22	1	4	-3.54344	2.65605	0.00182445	0.0038624
MIR827b	UUAGAUGACCAUCAACGAACA	153	681	93	51	38	30	-3.05601	5.80728	0.00187428	0.00391931
MIR8155a	UAACCUGGCUCUGAUACCA	25	3	17	5	63	60	2.26637	3.10875	0.00189072	0.00391931
miR827a-3p	UUAGAUGACCAUCAACGAAC	152	676	93	51	38	30	-3.04694	5.79879	0.00202263	0.00414951
miR168a-5p	UCGCUUGGUGCAGGUCGGGAA	5252	4776	3556	3719	2479	1729	-1.17332	10.068	0.00222744	0.00452306
MIR166n-5p	GGAAUGUUGUCUGGCUCGAGG	1215	304	707	583	299	221	-1.50306	7.32997	0.00318708	0.00640636
MIR399p	UGCCAAAGGAGAGUUGCCCUU	21	27	3	14	0	1	-4.90137	1.98973	0.00393487	0.00783039
MIR172e	AGAAUCUUGAUGAUGCUGCAU	39	77	27	31	17	2	-2.33663	3.38874	0.00427629	0.00842556
miR8175a-3p	UCCCCGGCAACGGCGCCA	0	0	3	2	15	18	3.50432	1.24909	0.00492345	0.00960556
miR166a-3p	UCGGACCAGGCUUCAUUCCCC	1535163	1118886	1599555	1372340	793090	923609	-0.83396	18.458	0.00542957	0.0104901
MIR156az	UGACAGAGGAGAGUGAGCAC	54	41	33	35	168	57	1.35121	4.27188	0.00573038	0.0108447
miR390a-3p	CGCUAUCCAUCCUGAGUUUCC	5	5	13	19	0	0	-6.50782	1.43086	0.00573309	0.0108447
MIR166ar	UCGGACCAGGCUUCAUUCCCCC	1536649	1120017	1602271	1373762	793601	924413	-0.834545	18.4595	0.00577658	0.0108447
MIR156ac	UUGACAGAAGAGAGUGAGCAC	25412	19150	19192	17086	58441	25773	0.951735	12.9605	0.00650548	0.012099
MIR160g	UGCCUGGCUCCCUGUAUGCCAUC	64	23	54	49	19	17	-1.49145	3.53427	0.00679992	0.0125261
miR160a-5p	UGCCUGGCUCCCUGUAUGCCA	64	23	54	48	19	17	-1.48245	3.52697	0.00690283	0.0125261
MIR160b-5p	UGCCUGGCUCCCUGUAUGCCAUU	64	23	54	49	19	17	-1.49144	3.53427	0.00692396	0.0125261
MIR156aaa	GUUGACAGAAGAGAGUGAGCAC	25412	19150	19192	17086	58441	25773	0.951735	12.9605	0.00703825	0.0126181
MIR396y-5p	UUCCACGGCUUUCUUGAACUU	222	276	429	260	634	641	0.992732	6.88614	0.00990915	0.0176064
miR319a	UUGGACUGAAGGGUGCUCCCU	0	0	1	1	19	1	3.94401	0.711789	0.0114679	0.0201957
MIR162f-3p	UCGAUAAACCUCUGCAUCCA	79	85	121	54	49	35	-1.09762	4.39745	0.0150746	0.0262228
MIR171g-5p	CGAUGUUGGGGCAGUUCAAUC	12	12	17	14	2	1	-3.20717	1.78396	0.0151539	0.0262228
MIR6478a	CCGACCUUAGCUCAGUUGGUG	45	32	36	30	102	56	1.03743	3.91277	0.016204	0.0277982
MIR166v-5p	GGAAUGUUGUCUGGCUCGGGG	9	1	9	2	34	17	2.24761	1.98541	0.0166344	0.0282927
MIR398c-5p	CAGAGGAGUGAGCCAGAGAACA	4	0	2	0	20	4	2.91271	1.00157	0.0240038	0.0404811
MIR396d-3p	GUUCAAUAAAGCUGUGGGAAG	548	633	299	255	260	163	-1.17108	6.76045	0.0260796	0.0436121
MIR171ad	UUGAGCCGCGCCAAUAUCACU	29	8	17	29	59	46	1.20683	3.27011	0.0279442	0.0463408
MIR169r3-5p	UGAGCUAAAGAUGACUUGCCU	19	27	37	63	13	16	-1.51299	3.24945	0.0285203	0.0469052
MIR165b-3p	UCGGACCAGGCUUCAUCCCCC	2082	2225	3573	2290	1786	1440	-0.761589	9.35455	0.0299723	0.0488893
fruit_vs_root
miRNA	seq	fruit1	fruit2	fruit3	fruit4	root1	root2	logFC	logCPM	PValue	FDR
MIR396q	UUCCACAGCUUUCUUGAACAG	8	16	20	2	9752	6773	8.95883	9.59536	3.85654e-57	7.0189e-55
MIR6300a	GUCGUUGUAGUAUAGUGG	9	5	4	10	707	602	6.03903	6.01294	1.42027e-51	1.29245e-49
MIR396u	UUCCACAGCUUUCUUGAACGU	9	19	23	2	9764	6772	8.7544	9.59711	2.26736e-50	1.37553e-48
MIR396aa	UUCCACGGCUUUCUUGAACC	2	6	5	5	452	556	6.30186	5.65816	2.66904e-48	1.21441e-46
miR156i6-3p	GCUCUCUCUCUAUCUGUCACC	0	0	1	0	294	226	9.00251	4.68108	1.72634e-47	6.28389e-46
miR894a	CGUUUCACGUCGGGUUCACC	1	0	5	2	334	316	6.79073	5.01914	3.77342e-43	1.1446e-41
MIR858c	UCUCGUUGUCUGUUCGACCUU	22	15	22	22	745	897	4.86952	6.40491	1.22852e-42	3.19416e-41
miR396a-5p	UUCCACAGCUUUCUUGAACUG	803	910	1152	776	30326	26451	4.47087	11.5064	2.74001e-40	6.23351e-39
MIR396n	UUCCACAGCUUUCUUGAACUGU	806	910	1153	782	30399	26511	4.47042	11.5098	8.78049e-40	1.77561e-38
MIR396ad	UUCCACAGCUUUCUUGAACU	105	93	154	43	11003	7573	6.04701	9.80041	1.15176e-38	2.0962e-37
MIR396ac	UUCCACAGCUUUCUUGAACUA	119	98	165	48	11292	7721	5.95887	9.83618	4.43936e-38	7.34513e-37
MIR156g-5p	UGACAGAAGAGAGGGAGCAC	0	0	0	0	155	168	10.0436	4.04666	1.4831e-35	2.24937e-34
MIR171e-5p	UAUUGGCCCGGUUCACUCAGA	2717	1340	3278	1881	21	12	-7.60307	9.23773	5.90641e-35	8.26897e-34
MIR396o	UCCACAGCUUUCUUGAACUG	10	32	28	37	1111	1034	4.83129	6.77352	1.39204e-30	1.80965e-29
MIR171f-5p	UAUUGGUCCGGUUCACUCAGA	391	917	968	688	0	5	-8.59764	7.62579	4.28121e-30	5.19454e-29
MIR156k-5p	UUGACAGAAGAGAGAGAGCAC	43	18	32	43	761	700	3.94858	6.30144	1.17985e-29	1.34208e-28
MIR166y-5p	GGAAUGUUGGCUGGCUCGAGG	224	418	465	238	0	1	-9.50261	6.49022	1.42949e-29	1.53039e-28
MIR156u	UUGACAGAAGAGAGAGAGCACA	43	18	32	43	761	701	3.94978	6.30237	8.35704e-29	8.4499e-28
MIR156ax-5p	CUGACAGAAGAGAGUGAGCA	3	3	4	5	249	144	5.1626	4.34965	9.45178e-28	9.05381e-27
MIR156aa	UGACAGAAGAGAGUGAGCAUA	8	5	10	6	317	170	4.53726	4.67726	7.9016e-27	7.19045e-26
MIR156ac	UUGACAGAAGAGAGUGAGCAC	1763	1134	2629	1697	58441	25773	4.0291	12.0781	2.45689e-24	2.1293e-23
MIR156i-5p	UGACAGAAGAGAGUGAGCAC	1412	933	2199	1457	51711	21618	4.09471	11.8687	4.06569e-24	3.36343e-23
MIR156aaa	GUUGACAGAAGAGAGUGAGCAC	1763	1134	2629	1697	58441	25773	4.0291	12.0781	5.56383e-24	4.40268e-23
MIR156o	CUGACAGAAGAGAGUGAGCAC	1412	933	2201	1457	51733	21626	4.09482	11.8692	8.66841e-24	6.57355e-23
MIR156z	UGACAGAAGAGAGUGAGCACA	1422	936	2209	1461	52003	21763	4.09687	11.8771	1.62754e-23	1.18485e-22
MIR156ad	UGACAGAAGAGAGUGAGCACU	1490	997	2377	1521	52717	22172	4.03571	11.9056	8.31845e-23	5.82292e-22
miR398d-3p	UGUGUUCUCAGGUCGCCCCUA	0	2	1	1	108	89	5.979	3.41416	3.04688e-22	2.05383e-21
MIR396r-3p	GUUCAAUAAAGCUGUGGGAA	1	1	1	0	134	67	6.35086	3.4105	1.59199e-21	1.00536e-20
MIR396ae-3p	GUUCAAUAAAGCUGUGGGAAA	1	1	1	0	135	67	6.35762	3.41654	1.60195e-21	1.00536e-20
MIR167j-3p	GGUCAUGCUCUGACAGCCUCACU	168	212	221	130	11	8	-4.74815	5.63879	5.41678e-21	3.28618e-20
MIR396w	UUCCACGGCUUUCUUGAACUG	747	812	2047	728	23432	22456	3.92899	11.2584	2.63099e-19	1.54464e-18
MIR156an	UGACAGAAGAGGGUGAGCAC	5	2	8	3	192	80	4.36339	3.88693	2.70393e-16	1.53786e-15
MIR390c-5p	GAGCUCAGGAGGGAUAGCGCC	163	147	147	105	14	18	-3.60579	5.29162	2.13172e-15	1.17567e-14
MIR390b	AGCUCAGGAGGGAUAGCGCC	162	144	141	103	14	18	-3.57469	5.26219	5.33411e-15	2.85532e-14
MIR858e	CUCGUUGUCUGUUCGACCUUG	28	17	12	15	224	191	3.0269	4.66379	5.74296e-15	2.98634e-14
MIR396d-3p	GUUCAAUAAAGCUGUGGGAAG	24	24	22	17	260	163	2.76302	4.7269	1.45457e-14	7.35367e-14
miR390a-5p	AAGCUCAGGAGGGAUAGCGCC	1150	1955	1242	829	110	149	-3.81086	8.49369	1.5253e-13	7.50284e-13
MIR858b	UUCGUUGUCUGUUCGACCUUG	27	12	12	11	198	165	3.0502	4.47325	2.43001e-13	1.16385e-12
miR156g-3p	GCUCUCUAUCUGUCUGUCACC	0	0	0	1	33	80	6.86702	2.72512	2.57639e-13	1.20231e-12
MIR396y-5p	UUCCACGGCUUUCUUGAACUU	12	29	73	19	634	641	3.77982	6.13377	3.08908e-13	1.40553e-12
MIR166r	UCUCGGACCAGGCUUCAUUC	9487	7737	11780	8396	1972	1861	-2.76637	11.3661	7.49065e-13	3.32512e-12
MIR8175c	GAUCCCCGGCAACGGCGCCA	0	4	1	3	52	65	4.31957	2.83757	3.8493e-11	1.66803e-10
MIR3630b-3p	UUUGGGAAUCUCUCUGAUGCAC	3	2	1	5	41	88	4.06217	3.0015	1.39126e-10	5.88858e-10
MIR319i	AUUGGACUGAAGGGAGCUCC	101	78	69	124	629	424	2.00167	6.21737	6.95032e-10	2.8749e-09
MIR156az	UGACAGAGGAGAGUGAGCAC	3	2	13	4	168	57	3.80322	3.67785	9.72139e-10	3.93176e-09
MIR2950a-5p	UUCCAUCUCUUGCACACUGGA	1372	1647	642	906	154	212	-3.12811	8.34081	1.49357e-09	5.90936e-09
MIR473a-5p	UUCUCUCCCUCAAGGGCUUCUGG	0	3	0	1	44	43	4.80074	2.43161	1.82008e-09	7.04796e-09
MIR156l-5p	CUGACAGGAGAUAGAGAGCAC	810	757	674	201	45	76	-3.80523	7.40435	2.22134e-09	8.28549e-09
MIR319r	UUGGACUGAAGGGAGCUCC	101	78	68	124	622	424	1.9965	6.2102	2.23071e-09	8.28549e-09
MIR319k	UUUUGGACUGAAGGGAGCUCC	107	83	72	132	633	426	1.92689	6.25017	2.58438e-09	9.40715e-09
MIR319p	CUUGGACUGAAGGGAGCUCC	101	78	68	124	622	424	1.9965	6.2102	2.64403e-09	9.43556e-09
MIR156ay-3p	GCUUACUCUCUAUCUGUCACC	0	0	0	0	25	16	7.04809	1.5044	2.81172e-09	9.84104e-09
MIR156ak-3p	UGCUUACUCUCUAUCUGUCACC	0	0	0	0	25	16	7.04801	1.5044	3.59066e-09	1.23302e-08
miR390a-3p	CGCUAUCCAUCCUGAGUUUCC	36	40	24	13	0	0	-8.03103	3.00023	5.93999e-09	2.002e-08
MIR156r	CGACAGAAGAGAGUGAGCAC	5	8	15	4	167	57	3.25	3.74464	6.75047e-09	2.23379e-08
MIR396k-3p	UUCAAUAAAGCUGUGGGAAG	5	0	0	3	53	52	4.17055	2.70153	1.04346e-08	3.39123e-08
miR399g	UGCCAAAGGAGAAUUGCCCUG	24	10	55	26	0	0	-8.01148	2.98999	4.45819e-08	1.42349e-07
miR398b	UGUGUUCUCAGGUCGCCCCUG	1	1	0	1	35	20	4.49605	1.89007	6.61529e-08	2.06492e-07
MIR171ac-3p	UUGAGCCGCGUCAAUAUCUCU	0	0	2	0	38	19	5.04176	1.90064	6.69396e-08	2.06492e-07
MIR171n	UUGAGCCGCGUCAAUAUCUCC	0	0	0	0	12	20	6.73894	1.27163	1.64262e-07	4.98262e-07
MIR398g-3p	UGUGUUCUCAGGUCGCCCCCG	0	0	0	0	16	14	6.6162	1.19594	3.03548e-07	9.05667e-07
miR160a-5p	UGCCUGGCUCCCUGUAUGCCA	101	52	51	71	19	17	-2.40688	4.3391	8.72367e-07	2.56082e-06
MIR5225a-5p	UCGCAGGAGAGAUGACACCUAC	0	0	0	0	15	10	6.34385	1.01931	1.43449e-06	4.14408e-06
MIR160g	UGCCUGGCUCCCUGUAUGCCAUC	101	52	51	71	19	17	-2.4068	4.3391	1.50865e-06	4.27924e-06
MIR160b-5p	UGCCUGGCUCCCUGUAUGCCAUU	101	52	51	71	19	17	-2.4068	4.3391	1.5283e-06	4.27924e-06
MIR162b-5p	GGAGGCAGCGGUUCAUCGACC	12	30	49	35	1	4	-4.0364	3.17096	1.77887e-06	4.90537e-06
miR8175a-3p	UCCCCGGCAACGGCGCCA	0	1	0	0	15	18	5.05132	1.33187	2.86877e-06	7.79279e-06
MIR156y-5p	UGACAGAAGAGAGCGAGCAC	1	1	7	0	85	21	3.95056	2.68612	4.19262e-06	1.12214e-05
MIR156m	UGACAGAAGAGAGAGAGCAC	0	0	0	0	14	8	6.15571	0.902468	5.66635e-06	1.4946e-05
MIR156ar	UGACAGAAGAGAGAGAGCACA	0	0	0	0	14	8	6.15566	0.902468	5.93334e-06	1.54267e-05
MIR166ac	UCCGGACCAGGCUUCAUUCCC	97	63	181	62	398	635	1.91365	6.26804	7.08677e-06	1.81661e-05
MIR171j-5p	AGAUGUUGGUCCGGUUCAAUA	10	42	19	17	3	0	-4.2965	2.70727	4.65572e-05	0.000117686
MIR5139a	AAACCUGGCUCUGAUACCA	28	11	28	7	95	112	2.01165	3.96838	5.36081e-05	0.000133653
MIR156ai	UGACAGAAGAGAGUGAGUAC	1	5	4	3	51	17	2.80129	2.29689	7.9259e-05	0.000194934
miR162a-3p	UCGAUAAACCUCUGCAUCCAG	858	953	930	575	505	321	-1.52347	8.01786	8.77642e-05	0.000212974
MIR319s	UUGGACUGAAGGGAGCUCCU	189	166	171	213	698	488	1.18287	6.71075	0.000136492	0.000326862
MIR319v	CUUGGACUGAAGGGAGCUCCU	189	166	171	213	698	488	1.18287	6.71075	0.000146374	0.000345974
MIR3630a-3p	UGUGGGAAUCUCUCUGAUGCUU	0	0	2	0	7	21	4.11196	1.22551	0.000169637	0.000395819
MIR319w	UUUGGACUGAAGGGAGCUCCU	195	171	175	221	709	490	1.15382	6.73919	0.000206251	0.000475161
miR396b	UUCCACAGCUUUCUUGAACUU	4503	3823	5520	2630	17098	12086	1.3209	11.2575	0.000223697	0.000508911
MIR156au-5p	UGAUAGAAGAGAGUGAGCAC	1	0	1	1	19	9	3.53174	1.23161	0.000249799	0.000561277
MIR319t	UUGGGCUGAAGGGAGCUCCC	179	165	171	184	135	74	-1.25286	5.81419	0.000267952	0.000594724
MIR166v-5p	GGAAUGUUGUCUGGCUCGGGG	1	5	1	4	34	17	2.63787	1.99659	0.000304278	0.000667211
MIR399i-5p	AGGGCUUCUCUCCCUUGGCAGG	573	878	1457	895	363	497	-1.60457	8.1895	0.000317135	0.000687125
MIR159r	CUUGGAUUGAAGGGAGCUCUA	361	147	275	181	96	128	-1.56035	6.21605	0.000338969	0.000725792
MIR171ad	UUGAGCCGCGCCAAUAUCACU	11	17	4	11	59	46	1.76642	3.11919	0.000674933	0.00142835
miR168a-5p	UCGCUUGGUGCAGGUCGGGAA	2977	4059	5232	2763	2479	1729	-1.3457	10.2193	0.000871506	0.00182315
MIR319j	UUGGACUGAAGGGAGCUCCUUC	227	200	196	252	712	511	0.984385	6.85142	0.00115742	0.00239375
MIR319h	UUGGACUGAAGGGAGCUCCUU	226	199	196	248	707	510	0.987353	6.8432	0.00117898	0.00241094
MIR408h	UGCACUGCCUCUUCCCUGGCUG	5	2	4	1	19	22	2.25769	1.84304	0.00126586	0.00255984
miR5741b-3p	AAAGUAUAAGGACUAAAUUGAACC	19	14	10	16	4	4	-2.32638	2.27058	0.00131523	0.00263046
MIR319g	UUGGACUGAAGGGAGCUCCCU	59193	59993	64583	57632	50497	27626	-1.14644	14.2546	0.0013856	0.00274108
miR399i-3p	UGCCAAAGGAGAGUUGCCCUUC	11	3	35	6	0	1	-4.84726	2.05763	0.00175131	0.00342729
MIR166n-5p	GGAAUGUUGUCUGGCUCGAGG	374	516	516	282	299	221	-1.21047	7.0998	0.00209881	0.00406366
MIR159o	AUUGGAUUGAAGGGAGCUCCA	129	111	185	169	111	98	-0.985123	5.62329	0.00263409	0.00504637
miR159c-3p	AUUGGAUUGAAGGGAGCUCC	129	111	185	169	111	98	-0.985113	5.62329	0.00272898	0.00517369
MIR169o-3p	CGAACUCUUCUCCAUCAUUCUAGA	28	20	15	21	10	6	-1.8745	2.77391	0.00282813	0.00524257
MIR319m-3p	UUGGACUGAAGGGAGCUCCC	48998	48574	53059	47477	43587	24765	-1.05135	13.9869	0.00283481	0.00524257
MIR319q	CUUGGACUGAAGGGAGCUCCC	48998	48574	53059	47477	43587	24765	-1.05135	13.9869	0.00286885	0.00524257
MIR319x	UUGGACUGAAGGGAGCUCCCA	49065	48654	53091	47521	43602	24771	-1.05256	13.9883	0.00288053	0.00524257
MIR162f-3p	UCGAUAAACCUCUGCAUCCA	61	101	81	54	49	35	-1.33433	4.60123	0.00296981	0.00533631
MIR6478a	CCGACCUUAGCUCAGUUGGUG	27	20	29	18	102	56	1.23389	3.84387	0.00299068	0.00533631
MIR399p	UGCCAAAGGAGAGUUGCCCUU	9	3	35	4	0	1	-4.73753	1.96761	0.00368346	0.00650864
MIR159p	AUUGGAUUGAAGGGAGCUCCG	129	111	185	169	111	98	-0.985034	5.62329	0.0039125	0.00684688
MIR159q	AUUGGAUUGAAGGGAGCUCCU	129	112	186	170	111	98	-0.992357	5.62908	0.00395851	0.00686142
MIR162c	UCGAUAAACCUCUGCAUCCGG	53	66	42	49	43	27	-1.09698	4.15236	0.0115412	0.019816
MIR8155a	UAACCUGGCUCUGAUACCA	26	10	30	9	63	60	1.23374	3.53118	0.0157388	0.0266731
MIR167r-5p	UAAAGCUGCCAGCAUGAUCUGG	3	1	2	2	11	11	1.92393	1.23742	0.015828	0.0266731
MIR160c-5p	UGCCUGGCUCCCUGUAUGCCG	35	16	8	15	10	3	-2.01046	2.59275	0.0184518	0.0308094
MIR319e-5p	GAGCUUUCUUCAGUCCACUC	18	17	11	25	10	7	-1.54026	2.59619	0.0202671	0.0335329
MIR156ao	UGACAGAAGAGAAUGAGCAC	2	0	2	8	33	6	2.1342	1.76579	0.0224662	0.0368364
MIR168b-3p	CCCGCCUUGCAUCAACUGAAU	8200	11653	18284	7211	11495	2966	-1.20676	11.8338	0.0236284	0.0383961
MIR5141a	AGACCCGACGCGACUGACAGAUAA	17	14	13	4	8	1	-1.92818	2.06083	0.0272975	0.0439659
miR159a	UUUGGAUUGAAGGGAGCUCUA	48705	27118	52086	31545	31724	30849	-0.822945	13.7101	0.0287659	0.0459245
MIR159h-3p	CUUGGAUUGAAGGGAGCUCU	65	35	72	44	40	38	-0.943179	4.20276	0.0320566	0.0507331
MIR160i	UGCCUGGCUCCCUGUAUGCC	30	13	5	11	9	2	-1.92986	2.31252	0.0363188	0.056983
MIR159f-3p	UUUGGAUUGAAGGGAGCUCUU	18615	10773	27533	14648	14895	13142	-0.826476	12.5489	0.0375748	0.0584497
MIR393c-5p	UCCAAAGGGAUCGCAUUGAUCC	16	19	19	19	12	10	-1.21207	2.68839	0.0414239	0.0638911
MIR168g	UCGCUUGGUGCAGGUCGGGAC	94	198	184	129	97	138	-0.840078	5.70378	0.0475685	0.0725104
MIR159n	UUUGGAUUGAAGGGAGCUCUG	17854	10201	26705	14199	14683	12888	-0.796838	12.5013	0.0478091	0.0725104
miR827a-3p	UUAGAUGACCAUCAACGAAC	10	10	16	15	38	30	0.921176	2.87345	0.0506374	0.0758135
MIR159l	UUUGGAUUGAAGGGAGCUCUC	17752	10178	26535	14101	14620	12886	-0.791849	12.4943	0.05082	0.0758135
MIR168d	UCGCUUGGUGCAGGUCGGGA	77	173	173	103	88	120	-0.817001	5.50978	0.0628935	0.0930619
MIR167l	UGAAGCUGCCAGCAUGAUCU	2	3	8	2	14	13	1.33927	1.6051	0.0694024	0.101865
MIR159u	CUUGGAUUGAAGGGAGCUCCC	40	27	52	52	35	35	-0.75682	3.91527	0.0784426	0.114212
MIR398c-5p	CAGAGGAGUGAGCCAGAGAACA	0	3	6	2	20	4	1.53764	1.38505	0.0864905	0.124931
MIR167o	UGAAGCUGCCAGCAUGAUCUC	26	18	12	13	38	47	0.819413	3.23277	0.091868	0.131653
MIR827b	UUAGAUGACCAUCAACGAACA	10	11	19	15	38	30	0.812774	2.92238	0.103479	0.147134
MIR393e	UUCCAAAGGGAUCGCAUUGAUC	12	16	16	14	11	10	-0.947411	2.44367	0.124813	0.176068
MIR393d	AUCCAAAGGGAUCGCAUUGAUC	12	16	16	14	11	10	-0.947417	2.44367	0.125763	0.176068
miR393a-5p	UCCAAAGGGAUCGCAUUGAUC	12	16	16	14	11	10	-0.947428	2.44367	0.12758	0.177249
MIR156aq-3p	GCUCACUUCUCUUUCUGUCAGC	1	9	0	1	15	9	1.52229	1.40766	0.135011	0.186151
MIR169r3-5p	UGAGCUAAAGAUGACUUGCCU	24	50	24	2	13	16	-1.29602	3.12395	0.142167	0.194545
miR319a	UUGGACUGAAGGGUGCUCCCU	11	14	21	13	19	1	-1.11269	2.43108	0.203553	0.273166
MIR165b-3p	UCGGACCAGGCUUCAUCCCCC	1723	1004	3156	1102	1786	1440	-0.59413	9.24739	0.205164	0.273166
MIR166ai	UCGGACCAGGCUUCAUUCC	1003	753	933	1043	1570	1816	0.393643	8.66772	0.205381	0.273166
MIR166aj-3p	UCGGACCAGGCUUCAUUCCC	2347	1911	2904	2204	3157	5645	0.468139	10.0247	0.205625	0.273166
MIR166ap	UCGGACCAGGCUUCAUUCCCGU	2464	1941	3062	2299	3235	5685	0.426996	10.0674	0.244534	0.322502
MIR166p-3p	UCGGACCAGGCUUCAUUCCCG	2464	1941	3062	2298	3234	5685	0.426994	10.0673	0.247904	0.324593
MIR1515a	UCAUUUUUGCGUGCAAUGAUCC	5	14	16	11	23	28	0.665216	2.63836	0.282488	0.366228
MIR159b-5p	GAGCUCCUUGAAGUCCAAUAG	38	105	39	49	65	47	-0.575856	4.42099	0.283726	0.366228
MIR396p	CACAGCUUUCUUGAACUUUCU	8	4	2	9	16	12	0.783588	1.83771	0.297483	0.381281
MIR159e	UUUGGACUGAAGGGAGCUCUA	104	59	143	69	249	106	0.403342	5.37634	0.319519	0.403591
MIR172s	UGAGAAUCUUGAUGAUGCUGCAU	5	1	3	5	17	3	0.960995	1.36883	0.320965	0.403591
MIR319o-3p	UUGGACUGAAGGGUGCUCCC	10	12	16	9	18	1	-0.86212	2.19788	0.321542	0.403591
MIR165a-3p	UCGGACCAGGCUUCAUCCCC	45	20	52	22	33	34	-0.521847	3.68985	0.331574	0.413331
MIR394a-5p	UUGGCAUUCUGUCCACCUCC	15	14	8	12	38	15	0.576903	2.68597	0.337094	0.417354
MIR166s	UUGGACCAGGCUUCAUUCCCC	779	498	1215	676	841	854	-0.369226	8.16877	0.35491	0.435092
MIR166ag	UCGGACCAGGCUUCAUUCCU	1096	852	1110	1155	1669	1890	0.289394	8.8019	0.356202	0.435092
MIR166t	UCGGACCAGGCUUCAUUCCUA	1098	855	1110	1156	1673	1890	0.288742	8.80378	0.361171	0.438221
MIR166ae	UCGGACCAGGCUUCAUUCCUU	1097	855	1111	1157	1673	1890	0.288424	8.80398	0.365727	0.44081
MIR159g	UUUGGAUUGAAGGGAGCUCCU	5449	3296	2613	5550	6522	8088	0.328937	10.8186	0.378603	0.453327
MIR395l	CUGAAGUGUUUGGGGGAACUCC	7	3	1	7	18	4	0.740376	1.55273	0.389104	0.462856

## Sheet: TableS8
Table S8. Novel miRNAs in watermelon.
miR_5p	miR_5p_seq	miR_3p	miR_3p_seq	mir	segment	chr	SRNA_seq	strand	START_POSITION	startposition	END_POSITION	end_position	abundant_read	androecium	petal1	petal2	petal3	leaf1	leaf2	leaf3	leaf4	fruit1	fruit2	fruit3	fruit4	root1	root2	total	abundant_seq	MIRCHECK	p-value	miR*	miR*_seq	precursor	structure	energy	pencentage	2nt_percentage
t21483947	GAGUUGAGAUGCAUUGUUUGGGAG	t13966899	CACCAACUGUGCACUCAACCUUAU	t11172616_h0	seg67	Chr2	atgagttgagatgcattgtttggg	PLUS	START_POSITION	23852614	END_POSITION	23852718	t21483947	50	41	125	87	99	380	190	85	44	33	51	47	26	28	1286	GAGUUGAGAUGCAUUGUUUGGGAG	TRUE	0			cacuuuuaaguuuauGAGUUGAGAUGCAUUGUUUGGGAGgccaacuuuguaugucaucaauauuuuauacuccaccaacugugcacucaaccuuaucacuaguga	((((....(((..((((((((((.(((((.(((.(((((.......(((........))).........)))).).))).)))))))))).))))).))))))).	(-26.49)	0.519	0.595
t26591523	UACAAUAAUUGUAGAAAUUGGACC	t4154876	AAUUAUGUAAGUUUGAAGGUUCAG	t26381208_h0	seg26	Chr6	taagtttgaaggttcagtttgacc	MINUS	START_POSITION	22536070	END_POSITION	22536224	t4696680	144	31	362	150	382	311	386	309	256	269	194	232	59	98	3183	ACAAUAAUUGUAGAAAUUGGACCC	FALSE	0			auaaaguucuacaaguguucaaguuggacccuuaagcuuACAAUAAUUGUAGAAAUUGGACCCauaauugaucuauauacaaauguuacaauguauacaauuauguaaguuugaagguucaguuugacccaauuuuaacauuuauauaauuuuga	.(((((((.((.((((((((((..((((((.(((((((((((.((((((((...((((....(((..(((.........))))))...))))...))))))))))))))))))).))))))..))))..........)))))).)).))))))).	(-40.70)	0.263	0.898
t5445916	ACCGCAAUAGAUCUAGAUAGACAU	t25161335	GUGUAUCUGCGUCUAUUGCGGGCU	t9871738_h0	seg22	Chr3	atagatagatgtgtatctgcgtct	MINUS	START_POSITION	24709735	END_POSITION	24709839	t5445916	57	12	169	62	68	109	117	88	162	112	180	117	30	39	1322	ACCGCAAUAGAUCUAGAUAGACAU	TRUE	0			ucuauuugugauagACCGCAAUAGAUCUAGAUAGACAUcuaccacuuuaccaaauagauauagauagauguguaucugcgucuauugcgggcuauuacagauaga	((((((((((((((.(((((((((((.((((((.(((((((...((.((.(.....).)).)).))))))).)))))).))))))))))).))))))))))))))	(-50.50)	0.828	0.939
t30927438	UGCUUGAUAUCCUCGAAUUAUUAG	t3399991	AAUAGUUCGAGGAUAUCAAGAAUU	t34290272_h0	seg4	Chr7	tttgaattacaaattggaagtc	PLUS	START_POSITION	4000412	END_POSITION	4000614	t3399991	11	5	95	28	40	95	51	47	112	137	206	192	17	14	1050	AAUAGUUCGAGGAUAUCAAGAAUU	TRUE	0	t30927438	ugcuugauauccucgaauuauuag	uaaaagacuuccaauuuguaauucaaagcaagaauucgagcaaucacucaagcaccuucaaugcuugauauccucgaauuauuagcuucgaucuuuuggaugaguguacaagaggaagcuAAUAGUUCGAGGAUAUCAAGAAUUaaagaugcuuuagugauuucuugaauccuugcuuugaauuacaaauuggaagucuuuua	((((((((((((((((((((((((((((((((.(((((((.(((((((.(((((.(((.(((.((((((((((((((((((((((((((...((((((..........)))))))))))))))))))))))))))))))).))).))).))))).))))))).))))))).))))))))))))))))))))))))))))))))	(-120.00)	0.336	0.349
t9876568	AUAGAUCACGAUAGACUACUAUUU	t9980909	AUAGUAGUCUAUCAUGGUCUAUCG	t4701366_h0	seg106	Chr1	acaatagatcacgatagactact	PLUS	START_POSITION	3774847	END_POSITION	3775050	t9876568	0	0	12	4	3	5	11	9	4	3	2	3	0	1	57	AUAGAUCACGAUAGACUACUAUUU	TRUE	2.68e-32			aauagcucauuuuaaauauagcaaaaggaacuaaaauauuuacaauuaauauagcaaaauuucaaugucuaucuacaAUAGAUCACGAUAGACUACUAUUUgugucacgugacauagauaguagucuaucauggucuaucgcaaauagauuguauauuuugcuauuaguuguaaauauuagcagcaguuuugucauuuaagaua	........(((((((((...((((((.(..(((..(((((((((((((..((((((((((......((((((...(.((((((((.((((((((((((((((((((....)))))))))))))))))))).)))))))).)...)))))).....))))))))))))))))))))))))))...)..)))))).))))))))).	(-74.70)	0.0865	0.575
t5453791	ACCGCGAUAGACUCAGAUAAAUAU	t24793756	GUCUAUCUGGAUCUAUCACGGUCU	t5453791_h1	seg116	Chr7	accgcgatagactcagataaatat	MINUS	START_POSITION	3848868	END_POSITION	3849072	t5453791	29	11	37	31	31	45	64	46	54	53	87	46	3	8	545	ACCGCGAUAGACUCAGAUAAAUAU	TRUE	0			aaaaauagaaaaauuauugaaaauaauuauaaauauagcaaaauuuuacuuucuaucuuucauagACCGCGAUAGACUCAGAUAAAUAUcuaucauuuuaccaaauagacauagauagaugucuaucuggaucuaucacggucuaucacaaauagaaaguaaaauuuugcuauauuuauagauaguuugauaguuuuuuuauuua	..(((((((((((((((..((.....((((((((((((((((((((((((((((((.....((((((((.((((((..((((((.(((((((((...................))))))))).))))))..)))))).)))))))).....))))))))))))))))))))))))))))))....))..))))))))))))))).	(-90.41)	0.234	0.547
t5453826	ACCGCGAUAGACUCAGAUAGACAU	t24796827	GUCUAUUCGGAUCUAUCGUGGUCU	t7663014_h0	seg63	Chr4	agatgtctattcggatctatcgtg	PLUS	START_POSITION	18618267	END_POSITION	18618471	t5453826	285	106	487	266	414	783	566	398	628	507	500	472	187	133	5732	ACCGCGAUAGACUCAGAUAGACAU	TRUE	0			uaaaaauagaaaaaauguugaaaauaauuguaaauaaaacaaaauuuuaauuuauauuugugauagACCGCGAUAGACUCAGAUAGACAUcuauuacuuuaucauauagacacagauagaugucuauucggaucuaucguggucuaucacaauaaaaauuaaaauuuugcuauauuuguaaauaguuugauauuuuuucuauuua	...(((((((((((((((..((.....(((((((((...((((((((((((((.((((.((((((((((((((((((..(..(((((((((((((..(((((...)))))....)))))))))))))..)..)))))))))))))))))))))).))))))))))))))...)))))))))....))..))))))))))))))).	(-84.70)	0.29	0.688
t9881394	AUAGAUCGCGAUAGACUACUAUCU	t9981132	AUAGUAGUCUAUCGUGAUCUAUCG	t12775547_h1	seg126	Chr7	atttgagatagatcgcgatagact	MINUS	START_POSITION	4419325	END_POSITION	4419529	t9881394	172	28	322	191	249	295	368	244	272	375	325	228	68	61	3198	AUAGAUCGCGAUAGACUACUAUCU	TRUE	0			auagaaaugaaauaccaauagauugcuaguaaugaaauagcaaauuuuacagucuauuugagAUAGAUCGCGAUAGACUACUAUCUgugucuaucugugucaugcugcacaaauaguagucuaucgugaucuaucguagucuaucgcagauagguugugauauuuugcuauuauuuauaaauauuuucaacaaauuuguuauuua	.........(((((.(((....(((..(((((((((((((((((..(((((..(((((((.(((((((((((((((((((((((.(((((................))))).)))))))))))))))))))))))...........)))))))..)))))...))))))))..)))))...))))..))).....))).))))).	(-68.69)	0.535	0.805
t28040628	UAUUCAUUUUAGUUCUUGUACUUA	t8793338	AGUACAAGAACCAAACUGAACCUU	t13466407_h1	seg12	Chr6	caagaaccaaactgaaccttt	MINUS	START_POSITION	4482013	END_POSITION	4482214	t8793338	61	5	77	75	83	67	100	87	134	133	145	123	19	25	1134	AGUACAAGAACCAAACUGAACCUU	TRUE	0	t28040628	uauucauuuuaguucuuguacuua	uuauacuuucuaaauauucauuuuaguucuuguacuuacaacuuugguucauuuuggugcuuagacucccaaaaagggacuauuuugaucauuuaaaaaugaagaugaaaggauuaagguagucacuuuuuauaaguauaaggaccaaauugaaccaaaauuaaaAGUACAAGAACCAAACUGAACCUUuuguaaguauaaa	((((((((...(((..((((.(((.((((((((((((..((.(((((((((.((((((.((((.(((...((((((.(((((((((((((.((((..........))))..))))))))))))).))))))...))).)))).)))))).))))))))).))..)))))))))))).))).))))..)))...)))))))).	(-72.40)	0.35	0.619

## Sheet: TableS9
Table S9. The number of reads and unique sequences in the degradome profile that are aligned to different categories of molecules.
category	reads	unique sequence
genome	21252703	2248495
mRNAs	8366026	1694809
ncRNAs	16208388	29300
pre-miRBase	9084	568
Repeats	10287730	19942
total	23563967	2736962

## Sheet: TableS10
Table S10. Number of conserved miRNA targets in watermelon.
miR family	Target gene family	Arabidopsis	Rice	Watermelon
miR156/529/535	SBP transcription factors	11	10	9
miR159/319	MYB transcription factors	7	2	28
miR159/319	TCP	5	4	6
miR160	ARF transcription factors	3	4	5
miR162	DCL	1	1	0
miR164	NAC transcription factors	7	6	9
miR165/166	HD-Zip transcription factors	6	4	5
miR167	ARF transcription factors	2	4	3
miR168	Argonaute	1	6	1
miR169	HAP2/CAAT BF/	7	8	2
miR170/171	SCL transcription factors	4	5	8
miR172	AP2 transcription factors	6	5	6
miR390/391	TAS3	3	3	2
miR393	F-Box	5	2	8
miR394	F-Box	1	1	5
miR395	SO2 Transp.	1	3	2
miR395	APS	3	1	0
miR396	GRF	7	12	8
miR397	Laccase	3	16	11
miR398	CSD	2	2	0
miR398	CCS1	1	1	0
miR399	PO4 Transp.	1	4	3
miR399	E2-UBC	1	1	1
miR408	Laccase	3	2	2
miR408	Plantacyanin	3	7	0
TAS3-siR	ARF	3	5	3
sum		97	122	127

[truncated: 9 more sheets: TableS11, TableS12, TableS13, TableS14, TableS15, TableS16, TableS17, TableS18, TableS19]
